# Supplementary material for: Ensemble of nucleic acid absolute quantitation modules for copy number variation detection and RNA profiling
Source: Nat Commun. 2022 Apr 4;13:1791. doi: 10.1038/s41467-022-29487-y (PMC8979981; doi:10.1038/s41467-022-29487-y)
Supplement: Supplementary file 4 — Supplementary Data 1 [file 41467_2022_29487_MOESM4_ESM.xlsx]

## Sheet: 2_plex_primers
Number in panel	Plex name	Gene	Chromosome	Amplicon start position	Amplicon end position	fP sequence	rPin sequence	rPout sequence
1	ERBB2_3	ERBB2	17	39724723	39724778	ACACGACGCTCTTCCGATCTATCAHHHHHHHHHHHHHHHCAGGAAGCATACGTGATGGCT	AGACGTGTGCTCTTCCGATCTCCCAGAAGGCGGGAGACATA	GGATATTCCTTTCTACTCTTTGACATCATCTGTCAGGCAGATGCCCAGAAG
2	EIF2C1_1	EIF2C1	1	35892244	35892311	ACACGACGCTCTTCCGATCTATCAHHHHHHHHHHHHHHHTTCTCAGAAGGCACTCACACCA	AGACGTGTGCTCTTCCGATCTCACTGCTGGTCCTCAGATCAC	GGATATTCCTTTCTACTCTTTGACATCATCTGTGACACTGCTGGTCCTCAG

## Sheet: 175_plex_primers
Number in panel	Plex name	Gene or mutation hotspot	Chromosome	Amplicon start position	Amplicon end position	fP sequence	rPin sequence	rPout sequence
1	ERBB2_1	ERBB2 G309A	17q	39711922	39711980	ACACGACGCTCTTCCGATCTATCAHHHHHHHHHHHHHHHCCTTAGACAACTACCTTTCTACGGAC	AGACGTGTGCTCTTCCGATCTGTGCAGGGGGCAGACGA	GGATATTCCTTTCTACTCTTTGACATCATCTTCACCTCTTGGTTGTGCAGG
2	ERBB2_2	ERBB2 L755-D769	17q	39723945	39724027	ACACGACGCTCTTCCGATCTATCAHHHHHHHHHHHHHHHATTCCAGTGGCCATCAAAGTGT	AGACGTGTGCTCTTCCGATCTAGGGTGGAGGGGCTTACG	GGATATTCCTTTCTACTCTTTGACATCATCTGGAGAGGGTGGAGGGGCT
3	ERBB2_3	ERBB2 V777-P780	17q	39724723	39724778	ACACGACGCTCTTCCGATCTATCAHHHHHHHHHHHHHHHCAGGAAGCATACGTGATGGCT	AGACGTGTGCTCTTCCGATCTCCCAGAAGGCGGGAGACATA	GGATATTCCTTTCTACTCTTTGACATCATCTGTCAGGCAGATGCCCAGAAG
4	ERBB2_4	ERBB2 V842I	17q	39725051	39725105	ACACGACGCTCTTCCGATCTATCAHHHHHHHHHHHHHHHGATGAGCTACCTGGAGGATGTG	AGACGTGTGCTCTTCCGATCTGTTCCGAGCGGCCAAGTC	GGATATTCCTTTCTACTCTTTGACATCATCTGACCAGCACGTTCCGAGC
5	ERBB2_5	ERBB2 R896C	17q	39725341	39725393	ACACGACGCTCTTCCGATCTATCAHHHHHHHHHHHHHHHGATGGCGCTGGAGTCCATT	AGACGTGTGCTCTTCCGATCTACACATCACTCTGGTGGGTGAA	GGATATTCCTTTCTACTCTTTGACATCATCTCATAACTCCACACATCACTCTGGT
6	ERBB2_6	ERBB2	17q	39705084	39705144	ACACGACGCTCTTCCGATCTATCAHHHHHHHHHHHHHHHCTTTGCAAGATGGAGGTTGCA	AGACGTGTGCTCTTCCGATCTCTCTCGGTGGATCTGCATAACAT	GGATATTCCTTTCTACTCTTTGACATCATCTCAGGCACTCTCGGTGGATC
7	ERBB2_7	ERBB2	17q	39705683	39705751	ACACGACGCTCTTCCGATCTATCAHHHHHHHHHHHHHHHCTTGCCCTACCAGCCTCTC	AGACGTGTGCTCTTCCGATCTGTCAAATCCTAGGGGGTAATACGA	GGATATTCCTTTCTACTCTTTGACATCATCTCCTAAGGTCAAATCCTAGGGGGTAATA
8	ERBB2_8	ERBB2	17q	39706355	39706421	ACACGACGCTCTTCCGATCTATCAHHHHHHHHHHHHHHHCCACAACTGGAATCTGACGC	AGACGTGTGCTCTTCCGATCTCTGGTCATTGCAGAGACCTCT	GGATATTCCTTTCTACTCTTTGACATCATCTCCGGGGCTCTGGTCATTG
9	ERBB2_9	ERBB2	17q	39708388	39708457	ACACGACGCTCTTCCGATCTATCAHHHHHHHHHHHHHHHGGCTGCGGATTGTGCG	AGACGTGTGCTCTTCCGATCTTCTCCATTGTCTAGCACGGC	GGATATTCCTTTCTACTCTTTGACATCATCTGTTCAGCGGGTCTCCATTGT
10	ERBB2_10	ERBB2	17q	39711717	39711784	ACACGACGCTCTTCCGATCTATCAHHHHHHHHHHHHHHHTGCTTTGGTCTCCCTTTTTGC	AGACGTGTGCTCTTCCGATCTCCCCTCACAACAACCAGACG	GGATATTCCTTTCTACTCTTTGACATCATCTCATTTACCCCTCACAACAACCAG
11	ERBB2_11	ERBB2	17q	39719269	39719338	ACACGACGCTCTTCCGATCTATCAHHHHHHHHHHHHHHHAAAGAAAAAAAAAAAGAATATGGGTCCAGA	AGACGTGTGCTCTTCCGATCTATGTTCTAACACCGTGATCTGGAT	GGATATTCCTTTCTACTCTTTGACATCATCTCCATGTTCTAACACCGTGATCTG
12	ERBB2_12	ERBB2	17q	39688199	39688264	ACACGACGCTCTTCCGATCTATCAHHHHHHHHHHHHHHHCGAGGCGATAGGGTTAAGGG	AGACGTGTGCTCTTCCGATCTTGGAAAACACTTCAGTTTGCTCATTAA	GGATATTCCTTTCTACTCTTTGACATCATCTCATGGAAAACACTTCAGTTTGCTC
13	ERBB2_13	ERBB2	17q	39688689	39688756	ACACGACGCTCTTCCGATCTATCAHHHHHHHHHHHHHHHCTTCTAGTCGCAATTGAAGTACCAC	AGACGTGTGCTCTTCCGATCTGCAAAGGTTCTACCCCGCAT	GGATATTCCTTTCTACTCTTTGACATCATCTACAGCAAAGGTTCTACCCCG
14	ERBB2_14	ERBB2	17q	39689082	39689141	ACACGACGCTCTTCCGATCTATCAHHHHHHHHHHHHHHHCCTCACCCCTTGTCAACTTTTC	AGACGTGTGCTCTTCCGATCTGGCTACTTCTTACTCATTCCAACCC	GGATATTCCTTTCTACTCTTTGACATCATCTCCAGGCTACTTCTTACTCATTCCAA
15	ERBB2_15	ERBB2	17q	39694445	39694500	ACACGACGCTCTTCCGATCTATCAHHHHHHHHHHHHHHHGTCTGGTGCTTTAGCCCAAAG	AGACGTGTGCTCTTCCGATCTCCATCACCAGCTAGTCTGAGTC	GGATATTCCTTTCTACTCTTTGACATCATCTACCTCCATCACCAGCTAGTCT
16	ERBB2_16	ERBB2	17q	39694993	39695061	ACACGACGCTCTTCCGATCTATCAHHHHHHHHHHHHHHHAAAGCAAAGCTATATTCAAGACCACAT	AGACGTGTGCTCTTCCGATCTCCCCGTTTTATCTGTGACTCTTTG	GGATATTCCTTTCTACTCTTTGACATCATCTGGTGCCCCCGTTTTATCTGT
17	ERBB2_17	ERBB2	17q	39696378	39696432	ACACGACGCTCTTCCGATCTATCAHHHHHHHHHHHHHHHGGCATTGTCTGCCAGTCCG	AGACGTGTGCTCTTCCGATCTCCATCCTCTCTGCATCCCAAATC	GGATATTCCTTTCTACTCTTTGACATCATCTCCAAGCAAACCCATCCTCTCTG
18	ERBB2_18	ERBB2	17q	39696626	39696694	ACACGACGCTCTTCCGATCTATCAHHHHHHHHHHHHHHHTCCTTTAGCTCGTGGAATCTCAAG	AGACGTGTGCTCTTCCGATCTGGCAGGTGTTATCATTCCCCATTT	GGATATTCCTTTCTACTCTTTGACATCATCTAGGAGGCAGGTGTTATCATTCC
19	ERBB2_19	ERBB2	17q	39698828	39698881	ACACGACGCTCTTCCGATCTATCAHHHHHHHHHHHHHHHCTGGGGCATTCCAACTAGAACT	AGACGTGTGCTCTTCCGATCTGGGCCTCCTTATTTTTATGTGCTAAAT	GGATATTCCTTTCTACTCTTTGACATCATCTTTTATCTGAAATTCAAATTTAACTGGGCC
20	ERBB2_20	ERBB2	17q	39699641	39699699	ACACGACGCTCTTCCGATCTATCAHHHHHHHHHHHHHHHGGGAAAACCATTATTTGATATTAAAACAAATAGG	AGACGTGTGCTCTTCCGATCTAGCTTGCATCCTACTCCATCC	GGATATTCCTTTCTACTCTTTGACATCATCTGGGGAGCTTGCATCCTACTC
21	ERBB2_21	ERBB2	17q	39700029	39700094	ACACGACGCTCTTCCGATCTATCAHHHHHHHHHHHHHHHAGGAAGTATAAGAATGAAGTTGTGAAGC	AGACGTGTGCTCTTCCGATCTTCCCCTGGTTTCTCCGGT	GGATATTCCTTTCTACTCTTTGACATCATCTGGCTCCCCTGGTTTCTCC
22	ERBB2_22	ERBB2	17q	39700762	39700818	ACACGACGCTCTTCCGATCTATCAHHHHHHHHHHHHHHHCTCCCCGCTCCCCTTCA	AGACGTGTGCTCTTCCGATCTCGACCCCGCCAGAAGC	GGATATTCCTTTCTACTCTTTGACATCATCTACACCCGACCCCGCC
23	ERBB2_23	ERBB2	17q	39701221	39701271	ACACGACGCTCTTCCGATCTATCAHHHHHHHHHHHHHHHAGCCTGGGCCAGGTATACT	AGACGTGTGCTCTTCCGATCTGCATGCAAAACACCACAAACAGTT	GGATATTCCTTTCTACTCTTTGACATCATCTTGTTCTAGGATTAAAGGAGAATGCATG
24	ERBB2_24	ERBB2	17q	39701731	39701798	ACACGACGCTCTTCCGATCTATCAHHHHHHHHHHHHHHHACTCTGTCCTCTGCAGGAACT	AGACGTGTGCTCTTCCGATCTGGCTACCTCCCTCTGTTTATGG	GGATATTCCTTTCTACTCTTTGACATCATCTCCATAGAAGGCTACCTCCCTCT
25	ERBB2_25	ERBB2	17q	39702440	39702502	ACACGACGCTCTTCCGATCTATCAHHHHHHHHHHHHHHHGTATGGGTTTTACAAATTGCAGCAAATA	AGACGTGTGCTCTTCCGATCTAAAATATGAAGGAGTTCTGCAAGATTAAAAG	GGATATTCCTTTCTACTCTTTGACATCATCTGGAATTAAAATATGAAGGAGTTCTGCAAG
26	ERBB2_26	ERBB2	17q	39702646	39702703	ACACGACGCTCTTCCGATCTATCAHHHHHHHHHHHHHHHCAAAGCATGTTTAATTTTCTCGTGGTT	AGACGTGTGCTCTTCCGATCTGGTTCATACAGCAGGAATATGGGTAAT	GGATATTCCTTTCTACTCTTTGACATCATCTTTAAAAGTTAAGACAAGACAGGTTCATACA
27	ERBB2_27	ERBB2	17q	39703232	39703301	ACACGACGCTCTTCCGATCTATCAHHHHHHHHHHHHHHHGCGTGAGGGGCCAGTGT	AGACGTGTGCTCTTCCGATCTAGGACAGGCACAACTACCCT	GGATATTCCTTTCTACTCTTTGACATCATCTCCCAAGGACAGGCACAACTAC
28	ERBB2_28	ERBB2	17q	39703856	39703916	ACACGACGCTCTTCCGATCTATCAHHHHHHHHHHHHHHHGGACACAGGTCATTTTACTGTAGTATTC	AGACGTGTGCTCTTCCGATCTAGCAGAAAAGCCAATACTTCCCT	GGATATTCCTTTCTACTCTTTGACATCATCTCTCACAGCAGAAAAGCCAATACTT
29	ERBB2_29	ERBB2	17q	39704827	39704893	ACACGACGCTCTTCCGATCTATCAHHHHHHHHHHHHHHHCCACCCGTTCTGACCCTC	AGACGTGTGCTCTTCCGATCTAACACCACAGGCTCTACGG	GGATATTCCTTTCTACTCTTTGACATCATCTCCGATAAACACCACAGGCTCTA
30	ERBB2_30	ERBB2	17q	39706836	39706891	ACACGACGCTCTTCCGATCTATCAHHHHHHHHHHHHHHHACCTGCAGTGTGCAAGGG	AGACGTGTGCTCTTCCGATCTCAGGGAGAAGCCTGACTGAAG	GGATATTCCTTTCTACTCTTTGACATCATCTCTCCAAGTCATGCCACCTCA
31	ERBB2_31	ERBB2	17q	39707364	39707425	ACACGACGCTCTTCCGATCTATCAHHHHHHHHHHHHHHHGCGTCTGTGTTTCCGCTAAATC	AGACGTGTGCTCTTCCGATCTGGTGGACAGGGGACATGATCA	GGATATTCCTTTCTACTCTTTGACATCATCTAGGTGGACAGGGGACATGA
32	ERBB2_32	ERBB2	17q	39708234	39708288	ACACGACGCTCTTCCGATCTATCAHHHHHHHHHHHHHHHAAGATCTCCAAGTACTGGGGAAC	AGACGTGTGCTCTTCCGATCTGGAACACTGCCACCCCC	GGATATTCCTTTCTACTCTTTGACATCATCTCTGAAATAGGAACACTGCCACC
33	ERBB2_33	ERBB2	17q	39708536	39708605	ACACGACGCTCTTCCGATCTATCAHHHHHHHHHHHHHHHTGGCCTTCACCGTCATTGAAA	AGACGTGTGCTCTTCCGATCTCCCCCTGGTTAGCAGTGG	GGATATTCCTTTCTACTCTTTGACATCATCTCAAAGCCTCCCCCTGGTTAG
34	ERBB2_34	ERBB2	17q	39708955	39709005	ACACGACGCTCTTCCGATCTATCAHHHHHHHHHHHHHHHGCAGATATAAGGGCCAAAAGTTACAC	AGACGTGTGCTCTTCCGATCTAACTCAGCCCCATCACTCAC	GGATATTCCTTTCTACTCTTTGACATCATCTTGTGGAGTCTGAAACTCAGCC
35	ERBB2_35	ERBB2	17q	39709410	39709469	ACACGACGCTCTTCCGATCTATCAHHHHHHHHHHHHHHHCAGCTGGCTCTCACACTGAT	AGACGTGTGCTCTTCCGATCTGGAGGGGCATGGCTTACAG	GGATATTCCTTTCTACTCTTTGACATCATCTCAGGGAGGGGCATGGC
36	ERBB2_36	ERBB2	17q	39709814	39709882	ACACGACGCTCTTCCGATCTATCAHHHHHHHHHHHHHHHCCACCCCTGTTCTCCGATG	AGACGTGTGCTCTTCCGATCTCGGCTCTGACAATCCTCAGAA	GGATATTCCTTTCTACTCTTTGACATCATCTCTGAGACTCACGGCTCTGAC
37	ERBB2_37	ERBB2	17q	39710864	39710933	ACACGACGCTCTTCCGATCTATCAHHHHHHHHHHHHHHHCTCCTAAATGTTAGCTTTTATTCTATAGCCT	AGACGTGTGCTCTTCCGATCTGGTCTCAAAAACAAAACGAAAGGTAAA	GGATATTCCTTTCTACTCTTTGACATCATCTCTAAATTCGGTCTCAAAAACAAAACGAA
38	ERBB2_38	ERBB2	17q	39712154	39712223	ACACGACGCTCTTCCGATCTATCAHHHHHHHHHHHHHHHAGTCTCTGCCTTCTACTCTCTACC	AGACGTGTGCTCTTCCGATCTACTGACAGGGGATATAGGGACA	GGATATTCCTTTCTACTCTTTGACATCATCTCCACACTGACAGGGGATATAGG
39	ERBB2_39	ERBB2	17q	39712597	39712656	ACACGACGCTCTTCCGATCTATCAHHHHHHHHHHHHHHHGCCTTTGGTGGGTGGGG	AGACGTGTGCTCTTCCGATCTAGTCCTTGTTCACGGATAGCAT	GGATATTCCTTTCTACTCTTTGACATCATCTCATACAAGTCCTTGTTCACGGATAG
40	ERBB2_40	ERBB2	17q	39716226	39716280	ACACGACGCTCTTCCGATCTATCAHHHHHHHHHHHHHHHCAGCCAGTTCCCTGGTTCA	AGACGTGTGCTCTTCCGATCTCCGCAGGGGACTTTTAGGG	GGATATTCCTTTCTACTCTTTGACATCATCTAGGGACCGCAGGGGAC
41	ERBB2_41	ERBB2	17q	39716787	39716851	ACACGACGCTCTTCCGATCTATCAHHHHHHHHHHHHHHHCCCTTCAGACTATGAAAAGGTTCTAAG	AGACGTGTGCTCTTCCGATCTCTAGCACAGCCACAGTCACA	GGATATTCCTTTCTACTCTTTGACATCATCTCCCTAGCACAGCCACAGTC
42	ERBB2_42	ERBB2	17q	39718889	39718952	ACACGACGCTCTTCCGATCTATCAHHHHHHHHHHHHHHHACAGTGCTGGCAATGTTTATCAC	AGACGTGTGCTCTTCCGATCTCATTTAGTTGTCTTTAAATTGAAATGCATGAA	GGATATTCCTTTCTACTCTTTGACATCATCTTTTTCTCATTTAGTTGTCTTTAAATTGAAATGC
43	ERBB2_43	ERBB2	17q	39719745	39719809	ACACGACGCTCTTCCGATCTATCAHHHHHHHHHHHHHHHGGGTGGTTCCCAGAATTGTTG	AGACGTGTGCTCTTCCGATCTCCTTGTCATCCAGGTCCACA	GGATATTCCTTTCTACTCTTTGACATCATCTGGCAGCCCTTGTCATCCAG
44	ERBB2_44	ERBB2	17q	39720321	39720383	ACACGACGCTCTTCCGATCTATCAHHHHHHHHHHHHHHHCTTCAAAGTTCTGGTGTCGGG	AGACGTGTGCTCTTCCGATCTACTCTAACTTGACCCCCTTATTCCT	GGATATTCCTTTCTACTCTTTGACATCATCTCACCCTGACTCTAACTTGACCC
45	ERBB2_45	ERBB2	17q	39721664	39721721	ACACGACGCTCTTCCGATCTATCAHHHHHHHHHHHHHHHTGACCTGTGGGTGGAAATTTTG	AGACGTGTGCTCTTCCGATCTACAGGAATGTACACCTGATGATTTTG	GGATATTCCTTTCTACTCTTTGACATCATCTCATGGGTACAGGAATGTACACCT
46	ERBB2_46	ERBB2	17q	39723105	39723169	ACACGACGCTCTTCCGATCTATCAHHHHHHHHHHHHHHHAGAGGGTTCTGATTGCCTACAAG	AGACGTGTGCTCTTCCGATCTCTGCCTTGGCTCCCCG	GGATATTCCTTTCTACTCTTTGACATCATCTTCTAAAACCTGCCTTGGCTCC
47	ERBB2_47	ERBB2	17q	39723386	39723442	ACACGACGCTCTTCCGATCTATCAHHHHHHHHHHHHHHHGGGATCCTCATCAAGCGACG	AGACGTGTGCTCTTCCGATCTCAGTCTCCGCATCGTGTACT	GGATATTCCTTTCTACTCTTTGACATCATCTCAGCAGTCTCCGCATCGT
48	ERBB2_48	ERBB2	17q	39725996	39726063	ACACGACGCTCTTCCGATCTATCAHHHHHHHHHHHHHHHCCCTTTTACAGTCAAAGTCCAAAGC	AGACGTGTGCTCTTCCGATCTCTGTGCCCAGCTTAATTTTGTACA	GGATATTCCTTTCTACTCTTTGACATCATCTCACTGTGCCCAGCTTAATTTTGT
49	ERBB2_49	ERBB2	17q	39727812	39727874	ACACGACGCTCTTCCGATCTATCAHHHHHHHHHHHHHHHGGGTCGTCAAAGACGTTTTTGC	AGACGTGTGCTCTTCCGATCTGGGGTGTCAAGTACTCGGG	GGATATTCCTTTCTACTCTTTGACATCATCTCCCTGGGGTGTCAAGTACTC
50	ERBB2_50	ERBB2	17q	39728170	39728227	ACACGACGCTCTTCCGATCTATCAHHHHHHHHHHHHHHHACCTGTCCTAAGGAACCTTCCT	AGACGTGTGCTCTTCCGATCTTGGACCCCTTCCAGCCA	GGATATTCCTTTCTACTCTTTGACATCATCTTGTTCCTCTTCCAACGAGGC
51	Ref_1		17p	773537	773606	ACACGACGCTCTTCCGATCTATCAHHHHHHHHHHHHHHHGCTTGTCTAAGGAAAAAACTTGATTATTTTGTAA	AGACGTGTGCTCTTCCGATCTGTAACAGTAGGTGTTTCAATATGACTTTTATT	GGATATTCCTTTCTACTCTTTGACATCATCTAGTAACAGTAGGTGTTTCAATATGACTTTT
52	Ref_2		17p	775556	775623	ACACGACGCTCTTCCGATCTATCAHHHHHHHHHHHHHHHCTACATTACCAGTAGAACAGAACTAGTCTA	AGACGTGTGCTCTTCCGATCTTCTCATATCAGAACTTAAATACATAGCAGTAG	GGATATTCCTTTCTACTCTTTGACATCATCTCATTCTCATATCAGAACTTAAATACATAGCAG
53	Ref_3		17p	777689	777757	ACACGACGCTCTTCCGATCTATCAHHHHHHHHHHHHHHHCTTATTTGCATTTGTGGCATAATATGAAAC	AGACGTGTGCTCTTCCGATCTGGAGCTCTGAGACAGGAACC	GGATATTCCTTTCTACTCTTTGACATCATCTTTTTGGGAGCTCTGAGACAGG
54	Ref_4		17p	779772	779830	ACACGACGCTCTTCCGATCTATCAHHHHHHHHHHHHHHHCACACAGCGGGCTCTCA	AGACGTGTGCTCTTCCGATCTAGGAGCCGTGGGAATCAAAA	GGATATTCCTTTCTACTCTTTGACATCATCTGCGTTGGGAACTTCAACTGG
55	Ref_5		17p	781688	781740	ACACGACGCTCTTCCGATCTATCAHHHHHHHHHHHHHHHAGCAGATGGGTTGAGAGTTGG	AGACGTGTGCTCTTCCGATCTCGTTTCGGATACTCAGTCTCTGAA	GGATATTCCTTTCTACTCTTTGACATCATCTCTGAATAGTCCGTTTCGGATACTCA
56	Ref_6		17p	3636462	3636516	ACACGACGCTCTTCCGATCTATCAHHHHHHHHHHHHHHHGGCTCTGATTTCCGCCCAAT	AGACGTGTGCTCTTCCGATCTGGCTCCTTTCGTGAGCGAAG	GGATATTCCTTTCTACTCTTTGACATCATCTAGCGCCTCCCGGCT
57	Ref_7		17p	3644915	3644979	ACACGACGCTCTTCCGATCTATCAHHHHHHHHHHHHHHHTGCAAAGATTGTAGGAGCTCTGTA	AGACGTGTGCTCTTCCGATCTAGAGGTAGTGGAGGTCAAGGT	GGATATTCCTTTCTACTCTTTGACATCATCTTGCCAGAGGTAGTGGAGGTC
58	Ref_8		17p	3649794	3649862	ACACGACGCTCTTCCGATCTATCAHHHHHHHHHHHHHHHAATTAGATAAAAAGCATCCACAGAGGAG	AGACGTGTGCTCTTCCGATCTTGACTTGCGTTCATCTTGTTATTTAAAC	GGATATTCCTTTCTACTCTTTGACATCATCTAGTGACTTGCGTTCATCTTGTTATTTA
59	Ref_9		17p	3651997	3652066	ACACGACGCTCTTCCGATCTATCAHHHHHHHHHHHHHHHAGTCTTTAACAATGAGAGTCAAACCATT	AGACGTGTGCTCTTCCGATCTCCTGAAAAGGTAGGTTGGTGC	GGATATTCCTTTCTACTCTTTGACATCATCTGGAGCCTGAAAAGGTAGGTTGG
60	Ref_10		17p	3657139	3657194	ACACGACGCTCTTCCGATCTATCAHHHHHHHHHHHHHHHAGGAAGACGCTTGGTTGGG	AGACGTGTGCTCTTCCGATCTCTCCCCTCCTCCATAGGAACTT	GGATATTCCTTTCTACTCTTTGACATCATCTCCCTCCAGGAGCCCACC
61	Ref_11		17p	7253032	7253086	ACACGACGCTCTTCCGATCTATCAHHHHHHHHHHHHHHHTGAGACCTATAATGCTAAGGAAATTTCTTTAC	AGACGTGTGCTCTTCCGATCTACATACCAGGTTCTGCGCTT	GGATATTCCTTTCTACTCTTTGACATCATCTACTGCTACTACATACCAGGTTCTG
62	Ref_12		17p	7256591	7256657	ACACGACGCTCTTCCGATCTATCAHHHHHHHHHHHHHHHTGGAAGCGTTCGTTCCATCC	AGACGTGTGCTCTTCCGATCTATCAAGGCACCGCTCTAACTT	GGATATTCCTTTCTACTCTTTGACATCATCTCTGATCAAGGCACCGCTCTAA
63	Ref_13		17p	12991644	12991713	ACACGACGCTCTTCCGATCTATCAHHHHHHHHHHHHHHHGCTTGGCATCTGTTCTTGCTTTAA	AGACGTGTGCTCTTCCGATCTATCCCGGTGTGCATTTGAGA	GGATATTCCTTTCTACTCTTTGACATCATCTCTCCATCCCGGTGTGCAT
64	Ref_14		17p	12994243	12994311	ACACGACGCTCTTCCGATCTATCAHHHHHHHHHHHHHHHAAAATTCTGCAAAAATAAAGGCCAAGA	AGACGTGTGCTCTTCCGATCTGGGCTATGGGGGCTTCCT	GGATATTCCTTTCTACTCTTTGACATCATCTTCAAGGGCTATGGGGGCTT
65	Ref_15		17p	12997602	12997669	ACACGACGCTCTTCCGATCTATCAHHHHHHHHHHHHHHHTTTATTGCATGTCCTCATCCACAG	AGACGTGTGCTCTTCCGATCTGATGTGCCCTGACATCAGAAATATAC	GGATATTCCTTTCTACTCTTTGACATCATCTAGATGTGCCCTGACATCAGAAATA
66	Ref_16		17p	13000336	13000398	ACACGACGCTCTTCCGATCTATCAHHHHHHHHHHHHHHHATTGGGGATGTCCAGAATAAATTCAG	AGACGTGTGCTCTTCCGATCTAGTGTTGATCTGAAGGAACTTCCT	GGATATTCCTTTCTACTCTTTGACATCATCTTCACTTAACCTTCAGTGTTGATCTGA
67	Ref_17		17p	13002679	13002735	ACACGACGCTCTTCCGATCTATCAHHHHHHHHHHHHHHHCAAACAGTTCAGTGACTTGCCC	AGACGTGTGCTCTTCCGATCTTGGGACCATGTTTGGCCAT	GGATATTCCTTTCTACTCTTTGACATCATCTAGGAGTGGGACCATGTTTGG
68	Ref_18		17p	13005741	13005807	ACACGACGCTCTTCCGATCTATCAHHHHHHHHHHHHHHHCAGGCATCTCACCTCTCTTCC	AGACGTGTGCTCTTCCGATCTTCCCATCATTGCTGCTGTCA	GGATATTCCTTTCTACTCTTTGACATCATCTCCATCGCTCCCATCATTGCT
69	Ref_19		17p	14109543	14109608	ACACGACGCTCTTCCGATCTATCAHHHHHHHHHHHHHHHGGCATTATTCCAGTATTGTAGAAGAAGAA	AGACGTGTGCTCTTCCGATCTCAAACACGTGTGATCAATAGTACCAT	GGATATTCCTTTCTACTCTTTGACATCATCTCTTTCAAACACGTGTGATCAATAGTAC
70	Ref_20		17p	14124722	14124781	ACACGACGCTCTTCCGATCTATCAHHHHHHHHHHHHHHHGCTAACCGTGCTTTCCTCTTTCAT	AGACGTGTGCTCTTCCGATCTGGGGAAGGAAGATGTCACATTATGA	GGATATTCCTTTCTACTCTTTGACATCATCTACAAGTCCATCTTATAGGGGAAGGA
71	Ref_21		17p	15303934	15303985	ACACGACGCTCTTCCGATCTATCAHHHHHHHHHHHHHHHCCCTAGCAGAAGCCGACCA	AGACGTGTGCTCTTCCGATCTGCATGCGCAAGAGCTACCC	GGATATTCCTTTCTACTCTTTGACATCATCTAAATGCATGAGCATGCGCAA
72	Ref_22		17p	15307627	15307693	ACACGACGCTCTTCCGATCTATCAHHHHHHHHHHHHHHHCAAACCACCACTTATTTCTTTATTTTATCCT	AGACGTGTGCTCTTCCGATCTACGATAAAATTCTCTTATCTTGAAGGATTGAT	GGATATTCCTTTCTACTCTTTGACATCATCTCCACGATAAAATTCTCTTATCTTGAAGGATT
73	Ref_23		17p	15311775	15311841	ACACGACGCTCTTCCGATCTATCAHHHHHHHHHHHHHHHTCATTTTGTAGTCATTGTAAAACTCTTATGC	AGACGTGTGCTCTTCCGATCTAGTGTTTCTGATATTGAAAAATTTTAAGTGCT	GGATATTCCTTTCTACTCTTTGACATCATCTGTTCAAAGTGTTTCTGATATTGAAAAATTTTAAGT
74	Ref_24		17p	15316035	15316103	ACACGACGCTCTTCCGATCTATCAHHHHHHHHHHHHHHHAGAGTAGCGACATGCAAATGATCT	AGACGTGTGCTCTTCCGATCTTTTCATCCTTCGCACATGTATACTG	GGATATTCCTTTCTACTCTTTGACATCATCTCCTTTTTCATCCTTCGCACATGTATA
75	Ref_25		17p	15334448	15334517	ACACGACGCTCTTCCGATCTATCAHHHHHHHHHHHHHHHCCCAGCATTTGTTATATAGGCATCTT	AGACGTGTGCTCTTCCGATCTCTGGAGCAGATGACTCACATTTC	GGATATTCCTTTCTACTCTTTGACATCATCTCCCTGGAGCAGATGACTCACA
76	Ref_26		17p	15927878	15927934	ACACGACGCTCTTCCGATCTATCAHHHHHHHHHHHHHHHGAGTAGACAGGGAAATATAGAAGCCT	AGACGTGTGCTCTTCCGATCTAGGGGGCTTGGTCTTTTTTCT	GGATATTCCTTTCTACTCTTTGACATCATCTAGGCAGGGGGCTTGGT
77	Ref_27		17p	15942232	15942300	ACACGACGCTCTTCCGATCTATCAHHHHHHHHHHHHHHHCCATCCTTTTTAGTGCTGTCCTCA	AGACGTGTGCTCTTCCGATCTCACCTTTTTTAACAACCGGATCTAGT	GGATATTCCTTTCTACTCTTTGACATCATCTCACACCTTTTTTAACAACCGGATCT
78	Ref_28		17p	15947739	15947800	ACACGACGCTCTTCCGATCTATCAHHHHHHHHHHHHHHHTCAGCTGGCCTAGCAGTTC	AGACGTGTGCTCTTCCGATCTGAGGCCCTGTAATCTGTATTTTAACC	GGATATTCCTTTCTACTCTTTGACATCATCTAGGTGAGGCCCTGTAATCTGTA
79	Ref_29		17p	15961620	15961685	ACACGACGCTCTTCCGATCTATCAHHHHHHHHHHHHHHHGCATAATTTATAATGAAAACAAATACATTCTCACAG	AGACGTGTGCTCTTCCGATCTCCTTAATATCAGACTTCCCAGCCTTC	GGATATTCCTTTCTACTCTTTGACATCATCTACCTTAATATCAGACTTCCCAGCC
80	Ref_30		17p	15970748	15970817	ACACGACGCTCTTCCGATCTATCAHHHHHHHHHHHHHHHCTAGGGTTAGTCAGGTGGTTCAA	AGACGTGTGCTCTTCCGATCTTGGCAAAGCAGAAGACAATAGTAGA	GGATATTCCTTTCTACTCTTTGACATCATCTCTGATGGCAAAGCAGAAGACAATA
81	Ref_31		17p	16419973	16420039	ACACGACGCTCTTCCGATCTATCAHHHHHHHHHHHHHHHCAGAAGGGCTCTCACTGGG	AGACGTGTGCTCTTCCGATCTCCCTTTCAGGGAGTCCTGTACA	GGATATTCCTTTCTACTCTTTGACATCATCTAGCCCTTTCAGGGAGTCCT
82	Ref_32		17p	16421815	16421880	ACACGACGCTCTTCCGATCTATCAHHHHHHHHHHHHHHHGCCTTATATTATTCCCTTTGAACCTTACAATAAT	AGACGTGTGCTCTTCCGATCTTTTTCGTTACTGTAAAATGGGAATGTTC	GGATATTCCTTTCTACTCTTTGACATCATCTTCTCTTAATCTCAGTTTTCGTTACTGTAAAAT
83	Ref_33		17p	16426113	16426162	ACACGACGCTCTTCCGATCTATCAHHHHHHHHHHHHHHHCCTGCAGCGGGAGTTTTCA	AGACGTGTGCTCTTCCGATCTCGGTGAACTTTCGGGAAAGG	GGATATTCCTTTCTACTCTTTGACATCATCTCATAGCACCACTCGGTGAACTT
84	Ref_34		17p	16428332	16428396	ACACGACGCTCTTCCGATCTATCAHHHHHHHHHHHHHHHCGGCGCCACGTGTTCA	AGACGTGTGCTCTTCCGATCTCCCACGTACAAGAGGATTTCAAAGT	GGATATTCCTTTCTACTCTTTGACATCATCTAGGAGTGAGAACCCACGTACA
85	Ref_35		17p	16430160	16430222	ACACGACGCTCTTCCGATCTATCAHHHHHHHHHHHHHHHTGGCCCATTTTAACCTTTTTTTTTTAAAGTA	AGACGTGTGCTCTTCCGATCTAGTGTGAATGTACTTAATGACACTTAGC	GGATATTCCTTTCTACTCTTTGACATCATCTCAACAGTGTGAATGTACTTAATGACACT
86	Ref_36		17p	16434652	16434706	ACACGACGCTCTTCCGATCTATCAHHHHHHHHHHHHHHHTGTGAACAGCCAGAAGCGAT	AGACGTGTGCTCTTCCGATCTGTGAGGCAGGTGCTCACTT	GGATATTCCTTTCTACTCTTTGACATCATCTCCTGTCCTGTGAGGCAGG
87	Ref_37		17p	17221692	17221744	ACACGACGCTCTTCCGATCTATCAHHHHHHHHHHHHHHHCCAGCCCCTGATCCTACCAG	AGACGTGTGCTCTTCCGATCTCTGGTGTTCTTTTATACCCATTTTTTCTTTA	GGATATTCCTTTCTACTCTTTGACATCATCTTGCCCTGCTGGTGTTCTTTTATA
88	Ref_38		17p	17225062	17225120	ACACGACGCTCTTCCGATCTATCAHHHHHHHHHHHHHHHAGTAACTGAACGACGAATTCTTTGTAA	AGACGTGTGCTCTTCCGATCTCTGTTGCTCTTGACTCTGAGCT	GGATATTCCTTTCTACTCTTTGACATCATCTTCGCTGCTGCTGTTGCT
89	Ref_39		17p	18017456	18017524	ACACGACGCTCTTCCGATCTATCAHHHHHHHHHHHHHHHCAGCTCCCACCACAGTGC	AGACGTGTGCTCTTCCGATCTCCTCAGGTCCTTGTGGCTAAC	GGATATTCCTTTCTACTCTTTGACATCATCTGGGTCCTCAGGTCCTTGTG
90	Ref_40		17p	18019363	18019432	ACACGACGCTCTTCCGATCTATCAHHHHHHHHHHHHHHHTCCCTTCTCCTACACTTCCTCC	AGACGTGTGCTCTTCCGATCTCAGCATGGCAAGGCAACTT	GGATATTCCTTTCTACTCTTTGACATCATCTTTGTAGCCCAGCATGGCAA
91	Ref_41		17p	18021983	18022041	ACACGACGCTCTTCCGATCTATCAHHHHHHHHHHHHHHHACTACAGGAGCAACTGCCAC	AGACGTGTGCTCTTCCGATCTTGAGGGACAGAAAATCAGGTCG	GGATATTCCTTTCTACTCTTTGACATCATCTTTTGCTTTTGAGGGACAGAAAATCA
92	Ref_42		17p	18024195	18024263	ACACGACGCTCTTCCGATCTATCAHHHHHHHHHHHHHHHAGAGGTAGGGATTATTAGCCCCAT	AGACGTGTGCTCTTCCGATCTGGCTAATGAGTTGATCTCTCTGAGC	GGATATTCCTTTCTACTCTTTGACATCATCTACTTGGCTAATGAGTTGATCTCTCT
93	Ref_43		17p	18029196	18029264	ACACGACGCTCTTCCGATCTATCAHHHHHHHHHHHHHHHTGTGTATCCAACAGGAACTCCAAA	AGACGTGTGCTCTTCCGATCTAAAAGAAAACAAAGGACATAGATTTTCCC	GGATATTCCTTTCTACTCTTTGACATCATCTAGTTATTTTCAAAAGAAAACAAAGGACATAGATT
94	Ref_44		17p	19246447	19246508	ACACGACGCTCTTCCGATCTATCAHHHHHHHHHHHHHHHCTGGTCTTAAAATGTCCTGGGGA	AGACGTGTGCTCTTCCGATCTAGAGTGCTCAAACCTTGGGAA	GGATATTCCTTTCTACTCTTTGACATCATCTGCAAAGAGTGCTCAAACCTTGG
95	Ref_45		17p	19266692	19266752	ACACGACGCTCTTCCGATCTATCAHHHHHHHHHHHHHHHACGCCCGGCCATCTCA	AGACGTGTGCTCTTCCGATCTGCTATCATGCCATGAAGAATATTCATATATTCATA	GGATATTCCTTTCTACTCTTTGACATCATCTGTTACTAATTTTTTTGGCTATCATGCCA
96	Ref_46		17p	19286488	19286548	ACACGACGCTCTTCCGATCTATCAHHHHHHHHHHHHHHHTTTTCACTGTTTCCTACAAGAAAATGC	AGACGTGTGCTCTTCCGATCTAGAGAACCCACTTGGGACCA	GGATATTCCTTTCTACTCTTTGACATCATCTGTAGCAGAGAACCCACTTGGG
97	Ref_47		17p	19316203	19316269	ACACGACGCTCTTCCGATCTATCAHHHHHHHHHHHHHHHGAAACCTGGATTTTTGAAATCTAGTGTTTAA	AGACGTGTGCTCTTCCGATCTACCATATTCTTAATTTTTAAAATTCACAGCCA	GGATATTCCTTTCTACTCTTTGACATCATCTAGCTCAAACCATATTCTTAATTTTTAAAATTCAC
98	Ref_48		17p	19326709	19326777	ACACGACGCTCTTCCGATCTATCAHHHHHHHHHHHHHHHGCAAGGACGGAAATAGGTAAATGT	AGACGTGTGCTCTTCCGATCTCTCTGTCGTAAGTCAAGTCTTTGTG	GGATATTCCTTTCTACTCTTTGACATCATCTCTCCTCTGTCGTAAGTCAAGTCTTT
99	Ref_49		17p	21168650	21168710	ACACGACGCTCTTCCGATCTATCAHHHHHHHHHHHHHHHCGAGGCACTGCGTTTGG	AGACGTGTGCTCTTCCGATCTCTATCGAATCAGAATGCAAAGCAAATT	GGATATTCCTTTCTACTCTTTGACATCATCTCAGTCTGGTAAAGTGCTATCGAATC
100	Ref_50		17p	21183052	21183120	ACACGACGCTCTTCCGATCTATCAHHHHHHHHHHHHHHHTCCAATCTCTATCTGTTAGAAGTCTCC	AGACGTGTGCTCTTCCGATCTACAAATTACCTAAACTGACTCAAGAAGAA	GGATATTCCTTTCTACTCTTTGACATCATCTAAAAACACAAATTACCTAAACTGACTCAAG
101	mut_1	BRAF V600E	7	140753313	140753373	ACACGACGCTCTTCCGATCTATCAHHHHHHHHHHHHHHHGGGACCCACTCCATCGAGA	AGACGTGTGCTCTTCCGATCTCTCACAGTAAAAATAGGTGATTTTGGTCT	GGATATTCCTTTCTACTCTTTGACATCATCTTGAAGACCTCACAGTAAAAATAGGTGATT
102	mut_2	PIK3CA H1047	3	179234265	179234333	ACACGACGCTCTTCCGATCTATCAHHHHHHHHHHHHHHHGGAGTATTTCATGAAACAAATGAATGATGC	AGACGTGTGCTCTTCCGATCTAAGATCCAATCCATTTTTGTTGTCCAG	GGATATTCCTTTCTACTCTTTGACATCATCTTGTGGAAGATCCAATCCATTTTTGTTG
103	mut_3new	PIK3CA E542-Q546	3	179218268	179218356	ACACGACGCTCTTCCGATCTTCTTHHHHHHHHHHHHHHHCAATTTCTACACGAGATCCTCTCTCT	AGACGTGTGCTCTTCCGATCTGAATCTCCATTTTAGCACTTACCTGTG	GGATATTCCTTTCTACTCTTTGACATCATCTCAGAGAATCTCCATTTTAGCACTTACC
104	mut_4	AKT1 E17K	14	104780193	104780264	ACACGACGCTCTTCCGATCTATCAHHHHHHHHHHHHHHHGCCGCCAGGTCTTGATGTACT	AGACGTGTGCTCTTCCGATCTGTCTGACGGGTAGAGTGTGC	GGATATTCCTTTCTACTCTTTGACATCATCTGAGGGTCTGACGGGTAGAGT
105	mut_5	TP53 R175-H179	17p	7675048	7675110	ACACGACGCTCTTCCGATCTATCAHHHHHHHHHHHHHHHCTCACCATCGCTATCTGAGCAG	AGACGTGTGCTCTTCCGATCTCACATGACGGAGGTTGTGAGG	GGATATTCCTTTCTACTCTTTGACATCATCTACAGCACATGACGGAGGTTG
106	mut_6	KRAS G12-G13	12	25245324	25245390	ACACGACGCTCTTCCGATCTATCAHHHHHHHHHHHHHHHTCGTCAAGGCACTCTTGCCTA	AGACGTGTGCTCTTCCGATCTCTGAAAATGACTGAATATAAACTTGTGGTAGT	GGATATTCCTTTCTACTCTTTGACATCATCTTTATAAGGCCTGCTGAAAATGACTGAA
107	mut_7	TP53 R342	17p	7670613	7670709	ACACGACGCTCTTCCGATCTTCTTHHHHHHHHHHHHHHHAGTGAGCCCTGCTCCCC	AGACGTGTGCTCTTCCGATCTGGGCGTGAGCGCTTCG	GGATATTCCTTTCTACTCTTTGACATCATCTCGTGGGCGTGAGCGC
108	mut_8	TP53 V272-A276	17p	7673769	7673838	ACACGACGCTCTTCCGATCTTCTTHHHHHHHHHHHHHHHGTGCGCCGGTCTCTCC	AGACGTGTGCTCTTCCGATCTGTGGTAATCTACTGGGACGGAAC	GGATATTCCTTTCTACTCTTTGACATCATCTTCCTATCCTGAGTAGTGGTAATCTACT
109	mut_9	TP53 G245-R249	17p	7674177	7674268	ACACGACGCTCTTCCGATCTTCTTHHHHHHHHHHHHHHHTGACCTGGAGTCTTCCAGTGT	AGACGTGTGCTCTTCCGATCTTCCACTACAACTACATGTGTAACAGTT	GGATATTCCTTTCTACTCTTTGACATCATCTTCTGACTGTACCACCATCCACT
110	mut_10	TP53 R213-Y220C	17p	7674842	7674921	ACACGACGCTCTTCCGATCTTCTTHHHHHHHHHHHHHHHGAGTATTTGGATGACAGAAACACTTT	AGACGTGTGCTCTTCCGATCTCCAGTTGCAAACCAGACCTCA	GGATATTCCTTTCTACTCTTTGACATCATCTGACCCCAGTTGCAAACCAGAC
111	mut_11	TP53 Q192-R196	17p	7674922	7674991	ACACGACGCTCTTCCGATCTTCTTHHHHHHHHHHHHHHHCACACGCAAATTTCCTTCCAC	AGACGTGTGCTCTTCCGATCTTCCTCACTGATTGCTCTTAGGTCT	GGATATTCCTTTCTACTCTTTGACATCATCTTCTGATTCCTCACTGATTGCTCTTAG
112	mut_12	ESR1 K303R	6	151944295	151944373	ACACGACGCTCTTCCGATCTTCTTHHHHHHHHHHHHHHHCCGCTCATGATCAAACGCTCTAA	AGACGTGTGCTCTTCCGATCTCCAACAAGGCACTGACCATC	GGATATTCCTTTCTACTCTTTGACATCATCTCGGGGGCTCAGCATCCA
113	mut_13	ESR1 E380	6	152011674	152011743	ACACGACGCTCTTCCGATCTTCTTHHHHHHHHHHHHHHHTCCATGATCAGGTCCACCTTCT	AGACGTGTGCTCTTCCGATCTGAGCGCCAGACGAGACC	GGATATTCCTTTCTACTCTTTGACATCATCTCAAACAGTAGCTTCCCTGGGT
114	mut_14	ESR1 S463	6	152094362	152094445	ACACGACGCTCTTCCGATCTTCTTHHHHHHHHHHHHHHHTCACTCTCTCTCTGCGCATTC	AGACGTGTGCTCTTCCGATCTCGGTGGATATGGTCCTTCTCTTC	GGATATTCCTTTCTACTCTTTGACATCATCTCAGGACTCGGTGGATATGGTC
115	mut_15	ESR1 V534-D538	6	152098730	152098821	ACACGACGCTCTTCCGATCTTCTTHHHHHHHHHHHHHHHAGTAACAAAGGCATGGAGCATCT	AGACGTGTGCTCTTCCGATCTCGGTGGGCGTCCAGCA	GGATATTCCTTTCTACTCTTTGACATCATCTGGCGCATGTAGGCGGTG
116	mut_16	BRCA1 P1749-Q1756	17q	43057011	43057110	ACACGACGCTCTTCCGATCTTCTTHHHHHHHHHHHHHHHGTGGGGTGAGATTTTTGTCAACTT	AGACGTGTGCTCTTCCGATCTTGGTCAATGGAAGAAACCACCA	GGATATTCCTTTCTACTCTTTGACATCATCTGGAGATGTGGTCAATGGAAGAAAC
117	mut_17	BRCA1 S1613G	17q	43071045	43071133	ACACGACGCTCTTCCGATCTTCTTHHHHHHHHHHHHHHHAGCAGTATCAGTAGTATGAGCAGC	AGACGTGTGCTCTTCCGATCTCATCTTCAACCTCTGCATTGAAAGT	GGATATTCCTTTCTACTCTTTGACATCATCTTCGTGTTGGCAACATACCATCT
118	mut_18	BRCA1 S1436-R1443	17q	43082408	43082482	ACACGACGCTCTTCCGATCTTCTTHHHHHHHHHHHHHHHTTCTGATGTGCTTTGTTCTGGATTT	AGACGTGTGCTCTTCCGATCTAACAGCTACCCTTCCATCATAAGT	GGATATTCCTTTCTACTCTTTGACATCATCTCTTCTAACAGCTACCCTTCCATCAT
119	mut_19	BRCA1 K1183R	17q	43091932	43092007	ACACGACGCTCTTCCGATCTTCTTHHHHHHHHHHHHHHHTGAGCCAAATGTGTATGGGTGA	AGACGTGTGCTCTTCCGATCTCTGTTTTTAGCAAAAGCGTCCAG	GGATATTCCTTTCTACTCTTTGACATCATCTAGGAAAGTTCTGCTGTTTTTAGCAAA
120	mut_20	BRCA1 P871L	17q	43092880	43092946	ACACGACGCTCTTCCGATCTTCTTHHHHHHHHHHHHHHHGTTGCACATTCCTCTTCTGCATTT	AGACGTGTGCTCTTCCGATCTAGGTTTCAAAGCGCCAGTCA	GGATATTCCTTTCTACTCTTTGACATCATCTCTCAGTATTTGCAGAATACATTCAAGGT
121	mut_21	BRCA1 D693-S694	17q	43093414	43093489	ACACGACGCTCTTCCGATCTTCTTHHHHHHHHHHHHHHHGGTGCATTTGTTAACTTCAGCTCTG	AGACGTGTGCTCTTCCGATCTGTAACAAGCCAAATGAACAGACAAGT	GGATATTCCTTTCTACTCTTTGACATCATCTGAAGAGTAACAAGCCAAATGAACAGA
122	mut_22	BRCA1 K654	17q	43093533	43093604	ACACGACGCTCTTCCGATCTTCTTHHHHHHHHHHHHHHHTAGGTTTCTGCTGTGCCTGAC	AGACGTGTGCTCTTCCGATCTAGTTGTTCTAGCAGTGAAGAGATAAAGA	GGATATTCCTTTCTACTCTTTGACATCATCTTTGATAGTTGTTCTAGCAGTGAAGAGA
123	mut_23	BRCA1 H619-A622	17q	43093630	43093721	ACACGACGCTCTTCCGATCTTCTTHHHHHHHHHHHHHHHGGTGGGCTTAGATTTCTACTGACTACTA	AGACGTGTGCTCTTCCGATCTAAAGCACCTAAAAAGAATAGGCTGAG	GGATATTCCTTTCTACTCTTTGACATCATCTACAATTCAAAAGCACCTAAAAAGAATAGG
124	mut_24	BRCA1 Q356R	17q	43094436	43094515	ACACGACGCTCTTCCGATCTTCTTHHHHHHHHHHHHHHHTCTAGGATTCTCTGAGCATGGC	AGACGTGTGCTCTTCCGATCTAGGTAGATCTGAATGCTGATCCC	GGATATTCCTTTCTACTCTTTGACATCATCTACAGAAAAAAAGGTAGATCTGAATGCT
125	mut_25	BRCA1 S198N	17q	43097194	43097290	ACACGACGCTCTTCCGATCTTCTTHHHHHHHHHHHHHHHACTAAATAGGAAAATACCAGCTTCATAGAC	AGACGTGTGCTCTTCCGATCTGGATCTGATTCTTCTGAAGATACCGTTAA	GGATATTCCTTTCTACTCTTTGACATCATCTAGGATCTGATTCTTCTGAAGATACCG
126	mut_26	BRCA1 E23	17q	43123997	43124093	ACACGACGCTCTTCCGATCTTCTTHHHHHHHHHHHHHHHACACTCTTGTGCTGACTTACCA	AGACGTGTGCTCTTCCGATCTGATTTATCTGCTCTTCGCGTTGAA	GGATATTCCTTTCTACTCTTTGACATCATCTTGGATTTATCTGCTCTTCGCGT
127	mut_27	BRCA2 N289H	13	32332282	32332374	ACACGACGCTCTTCCGATCTTCTTHHHHHHHHHHHHHHHAACATCAGGGAATTCATTTAAAGTAAATAGC	AGACGTGTGCTCTTCCGATCTACTGTTTCATATACTTCATCTTCTAGGACA	GGATATTCCTTTCTACTCTTTGACATCATCTGTATCTACAACTGTTTCATATACTTCATCTTCT
128	mut_28	BRCA2 N372H	13	32332552	32332630	ACACGACGCTCTTCCGATCTTCTTHHHHHHHHHHHHHHHGGAACCAAATGATACTGATCCATTAGATTC	AGACGTGTGCTCTTCCGATCTGGAGATTTTGTCACTTCCACTCTC	GGATATTCCTTTCTACTCTTTGACATCATCTCAGGCCAAAGACGGTACAACT
129	mut_29	BRCA2 E2258K	13	32341078	32341157	ACACGACGCTCTTCCGATCTTCTTHHHHHHHHHHHHHHHAGATTCTAAACTGCCAAGTCATGC	AGACGTGTGCTCTTCCGATCTTTGAATTTGACAAAACCATTTCCTCATTT	GGATATTCCTTTCTACTCTTTGACATCATCTCTCTTCTTTTTCCAATTCTTGAATTTGACA
130	mut_30	BRCA2 E2391K	13	32354982	32355054	ACACGACGCTCTTCCGATCTTCTTHHHHHHHHHHHHHHHTGCCTGTAGTAATCAAGTGTCTCATTT	AGACGTGTGCTCTTCCGATCTGTTTCAGGACATCCATTTTATCAAGTTTC	GGATATTCCTTTCTACTCTTTGACATCATCTGCAGTTTCAGGACATCCATTTTATCAA
131	mut_31	BRCA2 S2414S	13	32355058	32355134	ACACGACGCTCTTCCGATCTTCTTHHHHHHHHHHHHHHHCAACCAAAGTCTTTGTTCCACCTT	AGACGTGTGCTCTTCCGATCTGTTAATATTCCTAACACACTGTTCAACTCT	GGATATTCCTTTCTACTCTTTGACATCATCTCCAAGTTAATATTCCTAACACACTGTTCA
132	mut_32	BRCA2 N2843N	13	32370966	32371057	ACACGACGCTCTTCCGATCTTCTTHHHHHHHHHHHHHHHAGACATCATCTGGATTATACATATTTCGC	AGACGTGTGCTCTTCCGATCTTTCTAGTCTCTTTTGTTGGGCCT	GGATATTCCTTTCTACTCTTTGACATCATCTAATAAGGCTTCTAGTCTCTTTTGTTGG
133	mut_33	BRCA2 T3033	13	32379858	32379951	ACACGACGCTCTTCCGATCTTCTTHHHHHHHHHHHHHHHAAAGAGCTAACATACAGTTAGCAGC	AGACGTGTGCTCTTCCGATCTCTTATCAAAACTGAAAAATTACAATGAAAGGTTT	GGATATTCCTTTCTACTCTTTGACATCATCTACAAGCACTTATCAAAACTGAAAAATTACAAT
134	mut_34	BRCA2 F3090F	13	32394678	32394744	ACACGACGCTCTTCCGATCTTCTTHHHHHHHHHHHHHHHTTCCATTCTAGGACTTGCCCC	AGACGTGTGCTCTTCCGATCTCTTTATTGCCAGTAAATTGTAACATTCGT	GGATATTCCTTTCTACTCTTTGACATCATCTGGCTTAATAATGTCCTCATTAAGGTCTATC
135	mut_35	BRCA2 K3326	13	32398461	32398546	ACACGACGCTCTTCCGATCTTCTTHHHHHHHHHHHHHHHACTGAATTCTCCTCAGATGACTCC	AGACGTGTGCTCTTCCGATCTCAAGTTCTTCGTCAGCTATTGAATTACT	GGATATTCCTTTCTACTCTTTGACATCATCTCAATGCAAGTTCTTCGTCAGCTA
136	mut_36	ERBB4 V1065V	2	211387098	211387183	ACACGACGCTCTTCCGATCTTCTTHHHHHHHHHHHHHHHACAGACACTCCTTGTTCAGCA	AGACGTGTGCTCTTCCGATCTCCTTCTCTCCACATATGTTTCTCTTATTAA	GGATATTCCTTTCTACTCTTTGACATCATCTTTTAAACTATTTCTAACAACGCCTTCTCT
137	mut_37	ERBB4 R1040G	2	211420419	211420489	ACACGACGCTCTTCCGATCTTCTTHHHHHHHHHHHHHHHTGTGTATATAATTATTTCTTACCCTATTCGAGTC	AGACGTGTGCTCTTCCGATCTCATCCCACCTCCCATCTATACTTC	GGATATTCCTTTCTACTCTTTGACATCATCTTCAACATCCCACCTCCCATCTA
138	mut_38	ERBB4 R992C	2	211420571	211420641	ACACGACGCTCTTCCGATCTTCTTHHHHHHHHHHHHHHHTTGCTGTCATTTGGACTGGGAA	AGACGTGTGCTCTTCCGATCTTTTGTGTCTGATGGGCAATCTTTC	GGATATTCCTTTCTACTCTTTGACATCATCTGAATCATATTTGTGTCTGATGGGCAAT
139	mut_39	ERBB4 E872K	2	211430930	211431005	ACACGACGCTCTTCCGATCTTCTTHHHHHHHHHHHHHHHCAAAAAGATACCCACCTTTCCTCCA	AGACGTGTGCTCTTCCGATCTTTTTGGGCTAGCCAGACTCTTG	GGATATTCCTTTCTACTCTTTGACATCATCTAAACCATGTGAAAATCACAGATTTTGG
140	mut_40	ERBB4 R838	2	211431041	211431114	ACACGACGCTCTTCCGATCTTCTTHHHHHHHHHHHHHHHGACATTACGGGCTGCCAAATC	AGACGTGTGCTCTTCCGATCTTTGATATTTTTCAGGGAATGATGTACCTG	GGATATTCCTTTCTACTCTTTGACATCATCTTGAATATCATTAAGGAACTTGATATTTTTCAGG
141	mut_41	ERBB4 R782Q	2	211562024	211562119	ACACGACGCTCTTCCGATCTTCTTHHHHHHHHHHHHHHHCTCAGACACACACCCAGCAA	AGACGTGTGCTCTTCCGATCTGAAATCATGGTATTGCATTTTTTTCTTACAG	GGATATTCCTTTCTACTCTTTGACATCATCTAAATTTGAGTTGAAATCATGGTATTGCAT
142	mut_42	ERBB4 R711-T716	2	211623916	211624015	ACACGACGCTCTTCCGATCTTCTTHHHHHHHHHHHHHHHACTTACTTTATAAACCGTTCCAAAAGCA	AGACGTGTGCTCTTCCGATCTAGCACCCAATCAAGCTCAACT	GGATATTCCTTTCTACTCTTTGACATCATCTCACAGCACCCAATCAAGCTC
143	mut_43	ERBB4 R488W	2	211701951	211702028	ACACGACGCTCTTCCGATCTTCTTHHHHHHHHHHHHHHHTGAGTAATGTACTTACTACAATTTTCAGCTT	AGACGTGTGCTCTTCCGATCTACTCTTCAGCACAATCAACCAGA	GGATATTCCTTTCTACTCTTTGACATCATCTGACAACACTCTTCAGCACAATCAA
144	mut_44	ERBB4 E452K	2	211702064	211702134	ACACGACGCTCTTCCGATCTTCTTHHHHHHHHHHHHHHHGCTGTTGTCAGTAATATAGATGTTTCCTG	AGACGTGTGCTCTTCCGATCTGCATCACCTCTCTACAGTTCCAGT	GGATATTCCTTTCTACTCTTTGACATCATCTAGGGCATCACCTCTCTACAGTT
145	mut_45	ERBB4 S303F	2	211713601	211713699	ACACGACGCTCTTCCGATCTTCTTHHHHHHHHHHHHHHHAACTAGGGCAGGCACGC	AGACGTGTGCTCTTCCGATCTGCTGAATGTTAACATTAATGCTTATTTTACC	GGATATTCCTTTCTACTCTTTGACATCATCTGTTTGCTGAATGTTAACATTAATGCTTATTT
146	mut_46	ERBB4 G240-C246	2	211725045	211725138	ACACGACGCTCTTCCGATCTTCTTHHHHHHHHHHHHHHHGGATAATAAAAGAGAGAAATCACAGACATACAA	AGACGTGTGCTCTTCCGATCTAGTGACTGCTGCCATCGAG	GGATATTCCTTTCTACTCTTTGACATCATCTACGGACCTTACGTCAGTGACT
147	mut_47	ERBB4 R95-R106	2	211947502	211947597	ACACGACGCTCTTCCGATCTTCTTHHHHHHHHHHHHHHHAGGCATATCGATCCTCATAAAGTTTTG	AGACGTGTGCTCTTCCGATCTGCTACGTGTTAGTGGCTCTTAATCA	GGATATTCCTTTCTACTCTTTGACATCATCTGGCTACGTGTTAGTGGCTCTTA
148	mut_48	ERBB4 R50H	2	212124795	212124885	ACACGACGCTCTTCCGATCTTCTTHHHHHHHHHHHHHHHTCCAGGTTGCCCATGACAAC	AGACGTGTGCTCTTCCGATCTATAAACTGAGCTCTCTCTCTGACC	GGATATTCCTTTCTACTCTTTGACATCATCTACGGAGAATAAACTGAGCTCTCTC
149	mut_49	ERBB4 T19A	2	212538430	212538529	ACACGACGCTCTTCCGATCTTCTTHHHHHHHHHHHHHHHAGTGCCAGAAGGAACCCAC	AGACGTGTGCTCTTCCGATCTTGAAGCCGGCGACAGG	GGATATTCCTTTCTACTCTTTGACATCATCTCCAAAAAATGAAGCCGGCGA
150	mut_50	PIK3CA E81-R93	3	179199038	179199136	ACACGACGCTCTTCCGATCTTCTTHHHHHHHHHHHHHHHAAGTGTTACTCAAGAAGCAGAAAGG	AGACGTGTGCTCTTCCGATCTGGTTCAATTACTTTTAAAAAGGGTTGAAAAAG	GGATATTCCTTTCTACTCTTTGACATCATCTTGCCTACTGGTTCAATTACTTTTAAAAAG
151	mut_51	PIK3CA L339-N345	3	179203702	179203801	ACACGACGCTCTTCCGATCTTCTTHHHHHHHHHHHHHHHAAAATCCCTTTGGGTTATAAATAGTGCA	AGACGTGTGCTCTTCCGATCTATTTGACTTTACCTTATCAATGTCTCGAA	GGATATTCCTTTCTACTCTTTGACATCATCTCATCAGCATTTGACTTTACCTTATCAATG
152	mut_52	PIK3CA E418-C420	3	179210138	179210238	ACACGACGCTCTTCCGATCTTCTTHHHHHHHHHHHHHHHATGTGTTTTATAATTTAGACTAGTGAATATTTTTCTTTG	AGACGTGTGCTCTTCCGATCTGTGTCTGTGTAATCAAACAAGTTTATATTTCC	GGATATTCCTTTCTACTCTTTGACATCATCTCTAGAGTGTCTGTGTAATCAAACAAGTTT
153	mut_53	PIK3CA E453	3	179210247	179210320	ACACGACGCTCTTCCGATCTTCTTHHHHHHHHHHHHHHHCTGGAAAAATGGCTTTGAATCTTTGG	AGACGTGTGCTCTTCCGATCTAGTAACACCAATAGGGTTCAGCAA	GGATATTCCTTTCTACTCTTTGACATCATCTTGATCCAGTAACACCAATAGGGTTC
154	mut_54	PIK3CA E726	3	179221096	179221190	ACACGACGCTCTTCCGATCTTCTTHHHHHHHHHHHHHHHTGGAAAAGCTCATTAACTTAACTGACAT	AGACGTGTGCTCTTCCGATCTAAAGAGTCTCAAACACAAACTAGAGTC	GGATATTCCTTTCTACTCTTTGACATCATCTAGTGAAAAGAGTCTCAAACACAAACTAG
155	mut_55	EGFR G465	7	55160179	55160267	ACACGACGCTCTTCCGATCTTCTTHHHHHHHHHHHHHHHTCCTTGGGATTACGCTCCCT	AGACGTGTGCTCTTCCGATCTTTTATTGTATTTGCATAGCACAAATTTTTGTT	GGATATTCCTTTCTACTCTTTGACATCATCTTTTTTTCCAGTTTATTGTATTTGCATAGCA
156	mut_56	EGFR E709-G719	7	55173938	55174035	ACACGACGCTCTTCCGATCTTCTTHHHHHHHHHHHHHHHACCCAGTGGAGAAGCTCCC	AGACGTGTGCTCTTCCGATCTCCGTGCCGAACGCACC	GGATATTCCTTTCTACTCTTTGACATCATCTCCTTATACACCGTGCCGAACG
157	mut_57	EGFR E746-I759	7	55174739	55174837	ACACGACGCTCTTCCGATCTTCTTHHHHHHHHHHHHHHHAGGTGAGAAAGTTAAAATTCCCGTC	AGACGTGTGCTCTTCCGATCTGCAAAGCAGAAACTCACATCGA	GGATATTCCTTTCTACTCTTTGACATCATCTCACAGCAAAGCAGAAACTCACA
158	mut_58	EGFR S768-N771	7	55181287	55181354	ACACGACGCTCTTCCGATCTTCTTHHHHHHHHHHHHHHHAGGCAGATGCCCAGCAGG	AGACGTGTGCTCTTCCGATCTCTCCAGGAAGCCTACGTGATG	GGATATTCCTTTCTACTCTTTGACATCATCTCCCTCCCTCCAGGAAGCCTA
159	mut_59	EGFR T790	7	55181357	55181417	ACACGACGCTCTTCCGATCTTCTTHHHHHHHHHHHHHHHCCTCCACCGTGCAGCTCAT	AGACGTGTGCTCTTCCGATCTCGGACATAGTCCAGGAGGCAG	GGATATTCCTTTCTACTCTTTGACATCATCTGGAGCCAATATTGTCTTTGTGTTCC
160	mut_60	EGFR L858-L861	7	55191766	55191861	ACACGACGCTCTTCCGATCTTCTTHHHHHHHHHHHHHHHAGCCAGGAACGTACTGGTG	AGACGTGTGCTCTTCCGATCTGCATGGTATTCTTTCTCTTCCGCA	GGATATTCCTTTCTACTCTTTGACATCATCTCTCCTTCTGCATGGTATTCTTTCTC
161	mut_61	BRAF G466-Y472	7	140781550	140781645	ACACGACGCTCTTCCGATCTTCTTHHHHHHHHHHHHHHHACAATGTCACCACATTACATACTTACC	AGACGTGTGCTCTTCCGATCTGGGCAGATTACAGTGGGACAA	GGATATTCCTTTCTACTCTTTGACATCATCTTGATGGGCAGATTACAGTGGG
162	mut_62	PTEN K6	10	87864456	87864554	ACACGACGCTCTTCCGATCTTCTTHHHHHHHHHHHHHHHACAGGCTCCCAGACATGACA	AGACGTGTGCTCTTCCGATCTGGATACAGGTCAAGTCTAAGTCGAATC	GGATATTCCTTTCTACTCTTTGACATCATCTTGGATACAGGTCAAGTCTAAGTCG
163	mut_63	PTEN I32	10	87893991	87894086	ACACGACGCTCTTCCGATCTTCTTHHHHHHHHHHHHHHHTTCAGATATTTCTTTCCTTAACTAAAGTACTCA	AGACGTGTGCTCTTCCGATCTCCTGTATACGCCTTCAAGTCTTTCT	GGATATTCCTTTCTACTCTTTGACATCATCTCAATATTGTTCCTGTATACGCCTTCA
164	mut_64	PTEN N63	10	87925495	87925587	ACACGACGCTCTTCCGATCTTCTTHHHHHHHHHHHHHHHTGTTTGTTTTGTTTTAAGGTTTTTGGATTC	AGACGTGTGCTCTTCCGATCTGCAAGCATACAAATAAGAAAACATACTTACAG	GGATATTCCTTTCTACTCTTTGACATCATCTTTGCAAGCATACAAATAAGAAAACATACTT
165	mut_65	PTEN Y76	10	87930997	87931088	ACACGACGCTCTTCCGATCTTCTTHHHHHHHHHHHHHHHTCCTAAGTGCAAAAGATAACTTTATATCACTT	AGACGTGTGCTCTTCCGATCTTCTGCAATTAAATTTGGCGGTGT	GGATATTCCTTTCTACTCTTTGACATCATCTTCATACCTACCTCTGCAATTAAATTTGG
166	mut_66	PTEN R130	10	87933114	87933184	ACACGACGCTCTTCCGATCTTCTTHHHHHHHHHHHHHHHGTTGCAGCAATTCACTGTAAAGCT	AGACGTGTGCTCTTCCGATCTCGATGTAATAAATATGCACATATCATTACACC	GGATATTCCTTTCTACTCTTTGACATCATCTCCCCGATGTAATAAATATGCACATATCA
167	mut_67	PTEN K164	10	87933202	87933289	ACACGACGCTCTTCCGATCTTCTTHHHHHHHHHHHHHHHCACAAGAGGCCCTAGATTTCTATGG	AGACGTGTGCTCTTCCGATCTCAGGAAGAGGAAAGGAAAAACATCAA	GGATATTCCTTTCTACTCTTTGACATCATCTTGTTTTCCAATAAATTCTCAGATCCAGG
168	mut_68	PTEN C250-K267	10	87957940	87958051	ACACGACGCTCTTCCGATCTTCTTHHHHHHHHHHHHHHHTTGAGTTCCCTCAGCCGTTAC	AGACGTGTGCTCTTCCGATCTGATATTTCTCCCAATGAAAGTAAAGTACAAAC	GGATATTCCTTTCTACTCTTTGACATCATCTTGGATATTTCTCCCAATGAAAGTAAAGTAC
169	mut_69	PTEN E288-V290	10	87960925	87960994	ACACGACGCTCTTCCGATCTTCTTHHHHHHHHHHHHHHHTCTTCATACCAGGACCAGAGGAA	AGACGTGTGCTCTTCCGATCTTCGATTTCTTGATCACATAGACTTCCAT	GGATATTCCTTTCTACTCTTTGACATCATCTTGCTATCGATTTCTTGATCACATAGACT
170	mut_70	PTEN V317-N329	10	87961013	87961118	ACACGACGCTCTTCCGATCTTCTTHHHHHHHHHHHHHHHGCGTGCAGATAATGACAAGGAATATCT	AGACGTGTGCTCTTCCGATCTCTTAAAATTTGGAGAAAAGTATCGGTTGG	GGATATTCCTTTCTACTCTTTGACATCATCTCTGACCTTAAAATTTGGAGAAAAGTATCG
171	mut_71	PTEN F347	10	87965258	87965337	ACACGACGCTCTTCCGATCTTCTTHHHHHHHHHHHHHHHGGTTTTCATTTTAAATTTTCTTTCTCTAGGTGAA	AGACGTGTGCTCTTCCGATCTAGCCTCTGGATTTGACGGC	GGATATTCCTTTCTACTCTTTGACATCATCTCATCTGGTGTTACAGAAGTTGAACTG
172	mut_72	ERBB3 N101-V104	12	56085023	56085111	ACACGACGCTCTTCCGATCTTCTTHHHHHHHHHHHHHHHTCGTGGCCATGAATGAATTCTCTA	AGACGTGTGCTCTTCCGATCTGATGGCAAACTTCCCATCGTAG	GGATATTCCTTTCTACTCTTTGACATCATCTCGAAGATGGCAAACTTCCCATC
173	mut_73	ERBB3 G284	12	56088079	56088161	ACACGACGCTCTTCCGATCTTCTTHHHHHHHHHHHHHHHTCTACAACAAGCTAACTTTCCAGCT	AGACGTGTGCTCTTCCGATCTGGGACAGCTGGCTACACAA	GGATATTCCTTTCTACTCTTTGACATCATCTCTCAGACACTTACGGGGACAG
174	mut_74	ERBB3 V295-D297	12	56088495	56088581	ACACGACGCTCTTCCGATCTTCTTHHHHHHHHHHHHHHHGTGATGTTCCTCCCTCATCTCTAA	AGACGTGTGCTCTTCCGATCTAGGCCCTGACACAGGATGT	GGATATTCCTTTCTACTCTTTGACATCATCTGACAGGCCCTGACACAGG
175	mut_75	ERBB3 T355	12	56088795	56088869	ACACGACGCTCTTCCGATCTTCTTHHHHHHHHHHHHHHHAGCAACATTGATGGATTTGTGAACT	AGACGTGTGCTCTTCCGATCTCCCATTGAGGCCGGTGAT	GGATATTCCTTTCTACTCTTTGACATCATCTATCTCTAACCCATTGAGGCCG
176	mut_76	ERBB3 E928-I938	12	56098811	56098903	ACACGACGCTCTTCCGATCTTCTTHHHHHHHHHHHHHHHACGATTGGCTGAAGTACCAGAC	AGACGTGTGCTCTTCCGATCTTTGACCATCACCATGTAGACATCA	GGATATTCCTTTCTACTCTTTGACATCATCTACACTTGACCATCACCATGTAGAC
177	mut_77	AR L702	X	67711580	67711654	ACACGACGCTCTTCCGATCTTCTTHHHHHHHHHHHHHHHTGGACACGACAACAACCAGC	AGACGTGTGCTCTTCCGATCTAGCTGTCTCTCTCCCAGTTCATT	GGATATTCCTTTCTACTCTTTGACATCATCTTACAAGCTGTCTCTCTCCCAGT
178	mut_78	AR W742	X	67717484	67717556	ACACGACGCTCTTCCGATCTTCTTHHHHHHHHHHHHHHHGCAACTTACACGTGGACGAC	AGACGTGTGCTCTTCCGATCTCCCATGGCAAACACCATGAG	GGATATTCCTTTCTACTCTTTGACATCATCTCCAGCCCATGGCAAACAC
179	mut_79	AR H875-T878	X	67723664	67723742	ACACGACGCTCTTCCGATCTTCTTHHHHHHHHHHHHHHHTCCCTCTTATTGTTCCCTACAGATTG	AGACGTGTGCTCTTCCGATCTCACCATGTGTGACTTGATTAGCAG	GGATATTCCTTTCTACTCTTTGACATCATCTCGCTCACCATGTGTGACTTGAT
QASeq Universal primers:
UfP	ACACTCTTTCCCTACACGACGCTCTTCCGATCT
UrP	CCTATGGTAGTTAAATGTACATTGGATATTCCTTTCTACTCTTTGACATCATCT
Note: 179 sets of primers were designed for this panel; plex # 27, 54, 85, 115 were not used in the analysis due to low conversion yield. Effective panel size is 175-plex.

## Sheet: 223_plex_primers
Number in panel	Plex name	Gene or mutation hotspot	Chromosome	Amplicon start position	Amplicon end position	fP sequence	rPin sequence	rPout sequence
1	ERBB2_1	ERBB2 G309A	17q	39711922	39711980	ACACGACGCTCTTCCGATCTATCAHHHHHHHHHHHHHHHCCTTAGACAACTACCTTTCTACGGAC	AGACGTGTGCTCTTCCGATCTGTGCAGGGGGCAGACGA	GGATATTCCTTTCTACTCTTTGACATCATCTTCACCTCTTGGTTGTGCAGG
2	ERBB2_2	ERBB2 L755-D769	17q	39723945	39724027	ACACGACGCTCTTCCGATCTATCAHHHHHHHHHHHHHHHATTCCAGTGGCCATCAAAGTGT	AGACGTGTGCTCTTCCGATCTAGGGTGGAGGGGCTTACG	GGATATTCCTTTCTACTCTTTGACATCATCTGGAGAGGGTGGAGGGGCT
3	ERBB2_3	ERBB2 V777-P780	17q	39724723	39724778	ACACGACGCTCTTCCGATCTATCAHHHHHHHHHHHHHHHCAGGAAGCATACGTGATGGCT	AGACGTGTGCTCTTCCGATCTCCCAGAAGGCGGGAGACATA	GGATATTCCTTTCTACTCTTTGACATCATCTGTCAGGCAGATGCCCAGAAG
4	ERBB2_4	ERBB2 V842I	17q	39725051	39725105	ACACGACGCTCTTCCGATCTATCAHHHHHHHHHHHHHHHGATGAGCTACCTGGAGGATGTG	AGACGTGTGCTCTTCCGATCTGTTCCGAGCGGCCAAGTC	GGATATTCCTTTCTACTCTTTGACATCATCTGACCAGCACGTTCCGAGC
5	ERBB2_5	ERBB2 R896C	17q	39725341	39725393	ACACGACGCTCTTCCGATCTATCAHHHHHHHHHHHHHHHGATGGCGCTGGAGTCCATT	AGACGTGTGCTCTTCCGATCTACACATCACTCTGGTGGGTGAA	GGATATTCCTTTCTACTCTTTGACATCATCTCATAACTCCACACATCACTCTGGT
6	ERBB2_6	ERBB2	17q	39705084	39705144	ACACGACGCTCTTCCGATCTATCAHHHHHHHHHHHHHHHCTTTGCAAGATGGAGGTTGCA	AGACGTGTGCTCTTCCGATCTCTCTCGGTGGATCTGCATAACAT	GGATATTCCTTTCTACTCTTTGACATCATCTCAGGCACTCTCGGTGGATC
7	ERBB2_7	ERBB2	17q	39705683	39705751	ACACGACGCTCTTCCGATCTATCAHHHHHHHHHHHHHHHCTTGCCCTACCAGCCTCTC	AGACGTGTGCTCTTCCGATCTGTCAAATCCTAGGGGGTAATACGA	GGATATTCCTTTCTACTCTTTGACATCATCTCCTAAGGTCAAATCCTAGGGGGTAATA
8	ERBB2_8	ERBB2	17q	39706355	39706421	ACACGACGCTCTTCCGATCTATCAHHHHHHHHHHHHHHHCCACAACTGGAATCTGACGC	AGACGTGTGCTCTTCCGATCTCTGGTCATTGCAGAGACCTCT	GGATATTCCTTTCTACTCTTTGACATCATCTCCGGGGCTCTGGTCATTG
9	ERBB2_9	ERBB2	17q	39708388	39708457	ACACGACGCTCTTCCGATCTATCAHHHHHHHHHHHHHHHGGCTGCGGATTGTGCG	AGACGTGTGCTCTTCCGATCTTCTCCATTGTCTAGCACGGC	GGATATTCCTTTCTACTCTTTGACATCATCTGTTCAGCGGGTCTCCATTGT
10	ERBB2_10	ERBB2	17q	39711717	39711784	ACACGACGCTCTTCCGATCTATCAHHHHHHHHHHHHHHHTGCTTTGGTCTCCCTTTTTGC	AGACGTGTGCTCTTCCGATCTCCCCTCACAACAACCAGACG	GGATATTCCTTTCTACTCTTTGACATCATCTCATTTACCCCTCACAACAACCAG
11	ERBB2_11	ERBB2	17q	39719269	39719338	ACACGACGCTCTTCCGATCTATCAHHHHHHHHHHHHHHHAAAGAAAAAAAAAAAGAATATGGGTCCAGA	AGACGTGTGCTCTTCCGATCTATGTTCTAACACCGTGATCTGGAT	GGATATTCCTTTCTACTCTTTGACATCATCTCCATGTTCTAACACCGTGATCTG
12	ERBB2_12	ERBB2	17q	39688199	39688264	ACACGACGCTCTTCCGATCTATCAHHHHHHHHHHHHHHHCGAGGCGATAGGGTTAAGGG	AGACGTGTGCTCTTCCGATCTTGGAAAACACTTCAGTTTGCTCATTAA	GGATATTCCTTTCTACTCTTTGACATCATCTCATGGAAAACACTTCAGTTTGCTC
13	ERBB2_13	ERBB2	17q	39688689	39688756	ACACGACGCTCTTCCGATCTATCAHHHHHHHHHHHHHHHCTTCTAGTCGCAATTGAAGTACCAC	AGACGTGTGCTCTTCCGATCTGCAAAGGTTCTACCCCGCAT	GGATATTCCTTTCTACTCTTTGACATCATCTACAGCAAAGGTTCTACCCCG
14	ERBB2_14	ERBB2	17q	39689082	39689141	ACACGACGCTCTTCCGATCTATCAHHHHHHHHHHHHHHHCCTCACCCCTTGTCAACTTTTC	AGACGTGTGCTCTTCCGATCTGGCTACTTCTTACTCATTCCAACCC	GGATATTCCTTTCTACTCTTTGACATCATCTCCAGGCTACTTCTTACTCATTCCAA
15	ERBB2_15	ERBB2	17q	39694445	39694500	ACACGACGCTCTTCCGATCTATCAHHHHHHHHHHHHHHHGTCTGGTGCTTTAGCCCAAAG	AGACGTGTGCTCTTCCGATCTCCATCACCAGCTAGTCTGAGTC	GGATATTCCTTTCTACTCTTTGACATCATCTACCTCCATCACCAGCTAGTCT
16	ERBB2_16	ERBB2	17q	39694993	39695061	ACACGACGCTCTTCCGATCTATCAHHHHHHHHHHHHHHHAAAGCAAAGCTATATTCAAGACCACAT	AGACGTGTGCTCTTCCGATCTCCCCGTTTTATCTGTGACTCTTTG	GGATATTCCTTTCTACTCTTTGACATCATCTGGTGCCCCCGTTTTATCTGT
17	ERBB2_17	ERBB2	17q	39696378	39696432	ACACGACGCTCTTCCGATCTATCAHHHHHHHHHHHHHHHGGCATTGTCTGCCAGTCCG	AGACGTGTGCTCTTCCGATCTCCATCCTCTCTGCATCCCAAATC	GGATATTCCTTTCTACTCTTTGACATCATCTCCAAGCAAACCCATCCTCTCTG
18	ERBB2_18	ERBB2	17q	39696626	39696694	ACACGACGCTCTTCCGATCTATCAHHHHHHHHHHHHHHHTCCTTTAGCTCGTGGAATCTCAAG	AGACGTGTGCTCTTCCGATCTGGCAGGTGTTATCATTCCCCATTT	GGATATTCCTTTCTACTCTTTGACATCATCTAGGAGGCAGGTGTTATCATTCC
19	ERBB2_19	ERBB2	17q	39698828	39698881	ACACGACGCTCTTCCGATCTATCAHHHHHHHHHHHHHHHCTGGGGCATTCCAACTAGAACT	AGACGTGTGCTCTTCCGATCTGGGCCTCCTTATTTTTATGTGCTAAAT	GGATATTCCTTTCTACTCTTTGACATCATCTTTTATCTGAAATTCAAATTTAACTGGGCC
20	ERBB2_20	ERBB2	17q	39699641	39699699	ACACGACGCTCTTCCGATCTATCAHHHHHHHHHHHHHHHGGGAAAACCATTATTTGATATTAAAACAAATAGG	AGACGTGTGCTCTTCCGATCTAGCTTGCATCCTACTCCATCC	GGATATTCCTTTCTACTCTTTGACATCATCTGGGGAGCTTGCATCCTACTC
21	ERBB2_21	ERBB2	17q	39700029	39700094	ACACGACGCTCTTCCGATCTATCAHHHHHHHHHHHHHHHAGGAAGTATAAGAATGAAGTTGTGAAGC	AGACGTGTGCTCTTCCGATCTTCCCCTGGTTTCTCCGGT	GGATATTCCTTTCTACTCTTTGACATCATCTGGCTCCCCTGGTTTCTCC
22	ERBB2_22	ERBB2	17q	39700762	39700818	ACACGACGCTCTTCCGATCTATCAHHHHHHHHHHHHHHHCTCCCCGCTCCCCTTCA	AGACGTGTGCTCTTCCGATCTCGACCCCGCCAGAAGC	GGATATTCCTTTCTACTCTTTGACATCATCTACACCCGACCCCGCC
23	ERBB2_23	ERBB2	17q	39701221	39701271	ACACGACGCTCTTCCGATCTATCAHHHHHHHHHHHHHHHAGCCTGGGCCAGGTATACT	AGACGTGTGCTCTTCCGATCTGCATGCAAAACACCACAAACAGTT	GGATATTCCTTTCTACTCTTTGACATCATCTTGTTCTAGGATTAAAGGAGAATGCATG
24	ERBB2_24	ERBB2	17q	39701731	39701798	ACACGACGCTCTTCCGATCTATCAHHHHHHHHHHHHHHHACTCTGTCCTCTGCAGGAACT	AGACGTGTGCTCTTCCGATCTGGCTACCTCCCTCTGTTTATGG	GGATATTCCTTTCTACTCTTTGACATCATCTCCATAGAAGGCTACCTCCCTCT
25	ERBB2_25	ERBB2	17q	39702440	39702502	ACACGACGCTCTTCCGATCTATCAHHHHHHHHHHHHHHHGTATGGGTTTTACAAATTGCAGCAAATA	AGACGTGTGCTCTTCCGATCTAAAATATGAAGGAGTTCTGCAAGATTAAAAG	GGATATTCCTTTCTACTCTTTGACATCATCTGGAATTAAAATATGAAGGAGTTCTGCAAG
26	ERBB2_26	ERBB2	17q	39702646	39702703	ACACGACGCTCTTCCGATCTATCAHHHHHHHHHHHHHHHCAAAGCATGTTTAATTTTCTCGTGGTT	AGACGTGTGCTCTTCCGATCTGGTTCATACAGCAGGAATATGGGTAAT	GGATATTCCTTTCTACTCTTTGACATCATCTTTAAAAGTTAAGACAAGACAGGTTCATACA
27	ERBB2_27	ERBB2	17q	39703232	39703301	ACACGACGCTCTTCCGATCTATCAHHHHHHHHHHHHHHHGCGTGAGGGGCCAGTGT	AGACGTGTGCTCTTCCGATCTAGGACAGGCACAACTACCCT	GGATATTCCTTTCTACTCTTTGACATCATCTCCCAAGGACAGGCACAACTAC
28	ERBB2_28	ERBB2	17q	39703856	39703916	ACACGACGCTCTTCCGATCTATCAHHHHHHHHHHHHHHHGGACACAGGTCATTTTACTGTAGTATTC	AGACGTGTGCTCTTCCGATCTAGCAGAAAAGCCAATACTTCCCT	GGATATTCCTTTCTACTCTTTGACATCATCTCTCACAGCAGAAAAGCCAATACTT
29	ERBB2_29	ERBB2	17q	39704827	39704893	ACACGACGCTCTTCCGATCTATCAHHHHHHHHHHHHHHHCCACCCGTTCTGACCCTC	AGACGTGTGCTCTTCCGATCTAACACCACAGGCTCTACGG	GGATATTCCTTTCTACTCTTTGACATCATCTCCGATAAACACCACAGGCTCTA
30	ERBB2_30	ERBB2	17q	39706836	39706891	ACACGACGCTCTTCCGATCTATCAHHHHHHHHHHHHHHHACCTGCAGTGTGCAAGGG	AGACGTGTGCTCTTCCGATCTCAGGGAGAAGCCTGACTGAAG	GGATATTCCTTTCTACTCTTTGACATCATCTCTCCAAGTCATGCCACCTCA
31	ERBB2_31	ERBB2	17q	39707364	39707425	ACACGACGCTCTTCCGATCTATCAHHHHHHHHHHHHHHHGCGTCTGTGTTTCCGCTAAATC	AGACGTGTGCTCTTCCGATCTGGTGGACAGGGGACATGATCA	GGATATTCCTTTCTACTCTTTGACATCATCTAGGTGGACAGGGGACATGA
32	ERBB2_32	ERBB2	17q	39708234	39708288	ACACGACGCTCTTCCGATCTATCAHHHHHHHHHHHHHHHAAGATCTCCAAGTACTGGGGAAC	AGACGTGTGCTCTTCCGATCTGGAACACTGCCACCCCC	GGATATTCCTTTCTACTCTTTGACATCATCTCTGAAATAGGAACACTGCCACC
33	ERBB2_33	ERBB2	17q	39708536	39708605	ACACGACGCTCTTCCGATCTATCAHHHHHHHHHHHHHHHTGGCCTTCACCGTCATTGAAA	AGACGTGTGCTCTTCCGATCTCCCCCTGGTTAGCAGTGG	GGATATTCCTTTCTACTCTTTGACATCATCTCAAAGCCTCCCCCTGGTTAG
34	ERBB2_34	ERBB2	17q	39708955	39709005	ACACGACGCTCTTCCGATCTATCAHHHHHHHHHHHHHHHGCAGATATAAGGGCCAAAAGTTACAC	AGACGTGTGCTCTTCCGATCTAACTCAGCCCCATCACTCAC	GGATATTCCTTTCTACTCTTTGACATCATCTTGTGGAGTCTGAAACTCAGCC
35	ERBB2_35	ERBB2	17q	39709410	39709469	ACACGACGCTCTTCCGATCTATCAHHHHHHHHHHHHHHHCAGCTGGCTCTCACACTGAT	AGACGTGTGCTCTTCCGATCTGGAGGGGCATGGCTTACAG	GGATATTCCTTTCTACTCTTTGACATCATCTCAGGGAGGGGCATGGC
36	ERBB2_36	ERBB2	17q	39709814	39709882	ACACGACGCTCTTCCGATCTATCAHHHHHHHHHHHHHHHCCACCCCTGTTCTCCGATG	AGACGTGTGCTCTTCCGATCTCGGCTCTGACAATCCTCAGAA	GGATATTCCTTTCTACTCTTTGACATCATCTCTGAGACTCACGGCTCTGAC
37	ERBB2_37	ERBB2	17q	39710864	39710933	ACACGACGCTCTTCCGATCTATCAHHHHHHHHHHHHHHHCTCCTAAATGTTAGCTTTTATTCTATAGCCT	AGACGTGTGCTCTTCCGATCTGGTCTCAAAAACAAAACGAAAGGTAAA	GGATATTCCTTTCTACTCTTTGACATCATCTCTAAATTCGGTCTCAAAAACAAAACGAA
38	ERBB2_38	ERBB2	17q	39712154	39712223	ACACGACGCTCTTCCGATCTATCAHHHHHHHHHHHHHHHAGTCTCTGCCTTCTACTCTCTACC	AGACGTGTGCTCTTCCGATCTACTGACAGGGGATATAGGGACA	GGATATTCCTTTCTACTCTTTGACATCATCTCCACACTGACAGGGGATATAGG
39	ERBB2_39	ERBB2	17q	39712597	39712656	ACACGACGCTCTTCCGATCTATCAHHHHHHHHHHHHHHHGCCTTTGGTGGGTGGGG	AGACGTGTGCTCTTCCGATCTAGTCCTTGTTCACGGATAGCAT	GGATATTCCTTTCTACTCTTTGACATCATCTCATACAAGTCCTTGTTCACGGATAG
40	ERBB2_40	ERBB2	17q	39716226	39716280	ACACGACGCTCTTCCGATCTATCAHHHHHHHHHHHHHHHCAGCCAGTTCCCTGGTTCA	AGACGTGTGCTCTTCCGATCTCCGCAGGGGACTTTTAGGG	GGATATTCCTTTCTACTCTTTGACATCATCTAGGGACCGCAGGGGAC
41	ERBB2_41	ERBB2	17q	39716787	39716851	ACACGACGCTCTTCCGATCTATCAHHHHHHHHHHHHHHHCCCTTCAGACTATGAAAAGGTTCTAAG	AGACGTGTGCTCTTCCGATCTCTAGCACAGCCACAGTCACA	GGATATTCCTTTCTACTCTTTGACATCATCTCCCTAGCACAGCCACAGTC
42	ERBB2_42	ERBB2	17q	39718889	39718952	ACACGACGCTCTTCCGATCTATCAHHHHHHHHHHHHHHHACAGTGCTGGCAATGTTTATCAC	AGACGTGTGCTCTTCCGATCTCATTTAGTTGTCTTTAAATTGAAATGCATGAA	GGATATTCCTTTCTACTCTTTGACATCATCTTTTTCTCATTTAGTTGTCTTTAAATTGAAATGC
43	ERBB2_43	ERBB2	17q	39719745	39719809	ACACGACGCTCTTCCGATCTATCAHHHHHHHHHHHHHHHGGGTGGTTCCCAGAATTGTTG	AGACGTGTGCTCTTCCGATCTCCTTGTCATCCAGGTCCACA	GGATATTCCTTTCTACTCTTTGACATCATCTGGCAGCCCTTGTCATCCAG
44	ERBB2_44	ERBB2	17q	39720321	39720383	ACACGACGCTCTTCCGATCTATCAHHHHHHHHHHHHHHHCTTCAAAGTTCTGGTGTCGGG	AGACGTGTGCTCTTCCGATCTACTCTAACTTGACCCCCTTATTCCT	GGATATTCCTTTCTACTCTTTGACATCATCTCACCCTGACTCTAACTTGACCC
45	ERBB2_45	ERBB2	17q	39721664	39721721	ACACGACGCTCTTCCGATCTATCAHHHHHHHHHHHHHHHTGACCTGTGGGTGGAAATTTTG	AGACGTGTGCTCTTCCGATCTACAGGAATGTACACCTGATGATTTTG	GGATATTCCTTTCTACTCTTTGACATCATCTCATGGGTACAGGAATGTACACCT
46	ERBB2_46	ERBB2	17q	39723105	39723169	ACACGACGCTCTTCCGATCTATCAHHHHHHHHHHHHHHHAGAGGGTTCTGATTGCCTACAAG	AGACGTGTGCTCTTCCGATCTCTGCCTTGGCTCCCCG	GGATATTCCTTTCTACTCTTTGACATCATCTTCTAAAACCTGCCTTGGCTCC
47	ERBB2_47	ERBB2	17q	39723386	39723442	ACACGACGCTCTTCCGATCTATCAHHHHHHHHHHHHHHHGGGATCCTCATCAAGCGACG	AGACGTGTGCTCTTCCGATCTCAGTCTCCGCATCGTGTACT	GGATATTCCTTTCTACTCTTTGACATCATCTCAGCAGTCTCCGCATCGT
48	ERBB2_48	ERBB2	17q	39725996	39726063	ACACGACGCTCTTCCGATCTATCAHHHHHHHHHHHHHHHCCCTTTTACAGTCAAAGTCCAAAGC	AGACGTGTGCTCTTCCGATCTCTGTGCCCAGCTTAATTTTGTACA	GGATATTCCTTTCTACTCTTTGACATCATCTCACTGTGCCCAGCTTAATTTTGT
49	ERBB2_49	ERBB2	17q	39727812	39727874	ACACGACGCTCTTCCGATCTATCAHHHHHHHHHHHHHHHGGGTCGTCAAAGACGTTTTTGC	AGACGTGTGCTCTTCCGATCTGGGGTGTCAAGTACTCGGG	GGATATTCCTTTCTACTCTTTGACATCATCTCCCTGGGGTGTCAAGTACTC
50	ERBB2_50	ERBB2	17q	39728170	39728227	ACACGACGCTCTTCCGATCTATCAHHHHHHHHHHHHHHHACCTGTCCTAAGGAACCTTCCT	AGACGTGTGCTCTTCCGATCTTGGACCCCTTCCAGCCA	GGATATTCCTTTCTACTCTTTGACATCATCTTGTTCCTCTTCCAACGAGGC
51	Ref_1		17p	773537	773606	ACACGACGCTCTTCCGATCTATCAHHHHHHHHHHHHHHHGCTTGTCTAAGGAAAAAACTTGATTATTTTGTAA	AGACGTGTGCTCTTCCGATCTGTAACAGTAGGTGTTTCAATATGACTTTTATT	GGATATTCCTTTCTACTCTTTGACATCATCTAGTAACAGTAGGTGTTTCAATATGACTTTT
52	Ref_2		17p	775556	775623	ACACGACGCTCTTCCGATCTATCAHHHHHHHHHHHHHHHCTACATTACCAGTAGAACAGAACTAGTCTA	AGACGTGTGCTCTTCCGATCTTCTCATATCAGAACTTAAATACATAGCAGTAG	GGATATTCCTTTCTACTCTTTGACATCATCTCATTCTCATATCAGAACTTAAATACATAGCAG
53	Ref_3		17p	777689	777757	ACACGACGCTCTTCCGATCTATCAHHHHHHHHHHHHHHHCTTATTTGCATTTGTGGCATAATATGAAAC	AGACGTGTGCTCTTCCGATCTGGAGCTCTGAGACAGGAACC	GGATATTCCTTTCTACTCTTTGACATCATCTTTTTGGGAGCTCTGAGACAGG
54	Ref_4		17p	779772	779830	ACACGACGCTCTTCCGATCTATCAHHHHHHHHHHHHHHHCACACAGCGGGCTCTCA	AGACGTGTGCTCTTCCGATCTAGGAGCCGTGGGAATCAAAA	GGATATTCCTTTCTACTCTTTGACATCATCTGCGTTGGGAACTTCAACTGG
55	Ref_5		17p	781688	781740	ACACGACGCTCTTCCGATCTATCAHHHHHHHHHHHHHHHAGCAGATGGGTTGAGAGTTGG	AGACGTGTGCTCTTCCGATCTCGTTTCGGATACTCAGTCTCTGAA	GGATATTCCTTTCTACTCTTTGACATCATCTCTGAATAGTCCGTTTCGGATACTCA
56	Ref_6		17p	3636462	3636516	ACACGACGCTCTTCCGATCTATCAHHHHHHHHHHHHHHHGGCTCTGATTTCCGCCCAAT	AGACGTGTGCTCTTCCGATCTGGCTCCTTTCGTGAGCGAAG	GGATATTCCTTTCTACTCTTTGACATCATCTAGCGCCTCCCGGCT
57	Ref_7		17p	3644915	3644979	ACACGACGCTCTTCCGATCTATCAHHHHHHHHHHHHHHHTGCAAAGATTGTAGGAGCTCTGTA	AGACGTGTGCTCTTCCGATCTAGAGGTAGTGGAGGTCAAGGT	GGATATTCCTTTCTACTCTTTGACATCATCTTGCCAGAGGTAGTGGAGGTC
58	Ref_8		17p	3649794	3649862	ACACGACGCTCTTCCGATCTATCAHHHHHHHHHHHHHHHAATTAGATAAAAAGCATCCACAGAGGAG	AGACGTGTGCTCTTCCGATCTTGACTTGCGTTCATCTTGTTATTTAAAC	GGATATTCCTTTCTACTCTTTGACATCATCTAGTGACTTGCGTTCATCTTGTTATTTA
59	Ref_9		17p	3651997	3652066	ACACGACGCTCTTCCGATCTATCAHHHHHHHHHHHHHHHAGTCTTTAACAATGAGAGTCAAACCATT	AGACGTGTGCTCTTCCGATCTCCTGAAAAGGTAGGTTGGTGC	GGATATTCCTTTCTACTCTTTGACATCATCTGGAGCCTGAAAAGGTAGGTTGG
60	Ref_10		17p	3657139	3657194	ACACGACGCTCTTCCGATCTATCAHHHHHHHHHHHHHHHAGGAAGACGCTTGGTTGGG	AGACGTGTGCTCTTCCGATCTCTCCCCTCCTCCATAGGAACTT	GGATATTCCTTTCTACTCTTTGACATCATCTCCCTCCAGGAGCCCACC
61	Ref_11		17p	7253032	7253086	ACACGACGCTCTTCCGATCTATCAHHHHHHHHHHHHHHHTGAGACCTATAATGCTAAGGAAATTTCTTTAC	AGACGTGTGCTCTTCCGATCTACATACCAGGTTCTGCGCTT	GGATATTCCTTTCTACTCTTTGACATCATCTACTGCTACTACATACCAGGTTCTG
62	Ref_12		17p	7256591	7256657	ACACGACGCTCTTCCGATCTATCAHHHHHHHHHHHHHHHTGGAAGCGTTCGTTCCATCC	AGACGTGTGCTCTTCCGATCTATCAAGGCACCGCTCTAACTT	GGATATTCCTTTCTACTCTTTGACATCATCTCTGATCAAGGCACCGCTCTAA
63	Ref_13		17p	12991644	12991713	ACACGACGCTCTTCCGATCTATCAHHHHHHHHHHHHHHHGCTTGGCATCTGTTCTTGCTTTAA	AGACGTGTGCTCTTCCGATCTATCCCGGTGTGCATTTGAGA	GGATATTCCTTTCTACTCTTTGACATCATCTCTCCATCCCGGTGTGCAT
64	Ref_14		17p	12994243	12994311	ACACGACGCTCTTCCGATCTATCAHHHHHHHHHHHHHHHAAAATTCTGCAAAAATAAAGGCCAAGA	AGACGTGTGCTCTTCCGATCTGGGCTATGGGGGCTTCCT	GGATATTCCTTTCTACTCTTTGACATCATCTTCAAGGGCTATGGGGGCTT
65	Ref_15		17p	12997602	12997669	ACACGACGCTCTTCCGATCTATCAHHHHHHHHHHHHHHHTTTATTGCATGTCCTCATCCACAG	AGACGTGTGCTCTTCCGATCTGATGTGCCCTGACATCAGAAATATAC	GGATATTCCTTTCTACTCTTTGACATCATCTAGATGTGCCCTGACATCAGAAATA
66	Ref_16		17p	13000336	13000398	ACACGACGCTCTTCCGATCTATCAHHHHHHHHHHHHHHHATTGGGGATGTCCAGAATAAATTCAG	AGACGTGTGCTCTTCCGATCTAGTGTTGATCTGAAGGAACTTCCT	GGATATTCCTTTCTACTCTTTGACATCATCTTCACTTAACCTTCAGTGTTGATCTGA
67	Ref_17		17p	13002679	13002735	ACACGACGCTCTTCCGATCTATCAHHHHHHHHHHHHHHHCAAACAGTTCAGTGACTTGCCC	AGACGTGTGCTCTTCCGATCTTGGGACCATGTTTGGCCAT	GGATATTCCTTTCTACTCTTTGACATCATCTAGGAGTGGGACCATGTTTGG
68	Ref_18		17p	13005741	13005807	ACACGACGCTCTTCCGATCTATCAHHHHHHHHHHHHHHHCAGGCATCTCACCTCTCTTCC	AGACGTGTGCTCTTCCGATCTTCCCATCATTGCTGCTGTCA	GGATATTCCTTTCTACTCTTTGACATCATCTCCATCGCTCCCATCATTGCT
69	Ref_19		17p	14109543	14109608	ACACGACGCTCTTCCGATCTATCAHHHHHHHHHHHHHHHGGCATTATTCCAGTATTGTAGAAGAAGAA	AGACGTGTGCTCTTCCGATCTCAAACACGTGTGATCAATAGTACCAT	GGATATTCCTTTCTACTCTTTGACATCATCTCTTTCAAACACGTGTGATCAATAGTAC
70	Ref_20		17p	14124722	14124781	ACACGACGCTCTTCCGATCTATCAHHHHHHHHHHHHHHHGCTAACCGTGCTTTCCTCTTTCAT	AGACGTGTGCTCTTCCGATCTGGGGAAGGAAGATGTCACATTATGA	GGATATTCCTTTCTACTCTTTGACATCATCTACAAGTCCATCTTATAGGGGAAGGA
71	Ref_21		17p	15303934	15303985	ACACGACGCTCTTCCGATCTATCAHHHHHHHHHHHHHHHCCCTAGCAGAAGCCGACCA	AGACGTGTGCTCTTCCGATCTGCATGCGCAAGAGCTACCC	GGATATTCCTTTCTACTCTTTGACATCATCTAAATGCATGAGCATGCGCAA
72	Ref_22		17p	15307627	15307693	ACACGACGCTCTTCCGATCTATCAHHHHHHHHHHHHHHHCAAACCACCACTTATTTCTTTATTTTATCCT	AGACGTGTGCTCTTCCGATCTACGATAAAATTCTCTTATCTTGAAGGATTGAT	GGATATTCCTTTCTACTCTTTGACATCATCTCCACGATAAAATTCTCTTATCTTGAAGGATT
73	Ref_23		17p	15311775	15311841	ACACGACGCTCTTCCGATCTATCAHHHHHHHHHHHHHHHTCATTTTGTAGTCATTGTAAAACTCTTATGC	AGACGTGTGCTCTTCCGATCTAGTGTTTCTGATATTGAAAAATTTTAAGTGCT	GGATATTCCTTTCTACTCTTTGACATCATCTGTTCAAAGTGTTTCTGATATTGAAAAATTTTAAGT
74	Ref_24		17p	15316035	15316103	ACACGACGCTCTTCCGATCTATCAHHHHHHHHHHHHHHHAGAGTAGCGACATGCAAATGATCT	AGACGTGTGCTCTTCCGATCTTTTCATCCTTCGCACATGTATACTG	GGATATTCCTTTCTACTCTTTGACATCATCTCCTTTTTCATCCTTCGCACATGTATA
75	Ref_25		17p	15334448	15334517	ACACGACGCTCTTCCGATCTATCAHHHHHHHHHHHHHHHCCCAGCATTTGTTATATAGGCATCTT	AGACGTGTGCTCTTCCGATCTCTGGAGCAGATGACTCACATTTC	GGATATTCCTTTCTACTCTTTGACATCATCTCCCTGGAGCAGATGACTCACA
76	Ref_26		17p	15927878	15927934	ACACGACGCTCTTCCGATCTATCAHHHHHHHHHHHHHHHGAGTAGACAGGGAAATATAGAAGCCT	AGACGTGTGCTCTTCCGATCTAGGGGGCTTGGTCTTTTTTCT	GGATATTCCTTTCTACTCTTTGACATCATCTAGGCAGGGGGCTTGGT
77	Ref_27		17p	15942232	15942300	ACACGACGCTCTTCCGATCTATCAHHHHHHHHHHHHHHHCCATCCTTTTTAGTGCTGTCCTCA	AGACGTGTGCTCTTCCGATCTCACCTTTTTTAACAACCGGATCTAGT	GGATATTCCTTTCTACTCTTTGACATCATCTCACACCTTTTTTAACAACCGGATCT
78	Ref_28		17p	15947739	15947800	ACACGACGCTCTTCCGATCTATCAHHHHHHHHHHHHHHHTCAGCTGGCCTAGCAGTTC	AGACGTGTGCTCTTCCGATCTGAGGCCCTGTAATCTGTATTTTAACC	GGATATTCCTTTCTACTCTTTGACATCATCTAGGTGAGGCCCTGTAATCTGTA
79	Ref_29		17p	15961620	15961685	ACACGACGCTCTTCCGATCTATCAHHHHHHHHHHHHHHHGCATAATTTATAATGAAAACAAATACATTCTCACAG	AGACGTGTGCTCTTCCGATCTCCTTAATATCAGACTTCCCAGCCTTC	GGATATTCCTTTCTACTCTTTGACATCATCTACCTTAATATCAGACTTCCCAGCC
80	Ref_30		17p	15970748	15970817	ACACGACGCTCTTCCGATCTATCAHHHHHHHHHHHHHHHCTAGGGTTAGTCAGGTGGTTCAA	AGACGTGTGCTCTTCCGATCTTGGCAAAGCAGAAGACAATAGTAGA	GGATATTCCTTTCTACTCTTTGACATCATCTCTGATGGCAAAGCAGAAGACAATA
81	Ref_31		17p	16419973	16420039	ACACGACGCTCTTCCGATCTATCAHHHHHHHHHHHHHHHCAGAAGGGCTCTCACTGGG	AGACGTGTGCTCTTCCGATCTCCCTTTCAGGGAGTCCTGTACA	GGATATTCCTTTCTACTCTTTGACATCATCTAGCCCTTTCAGGGAGTCCT
82	Ref_32		17p	16421815	16421880	ACACGACGCTCTTCCGATCTATCAHHHHHHHHHHHHHHHGCCTTATATTATTCCCTTTGAACCTTACAATAAT	AGACGTGTGCTCTTCCGATCTTTTTCGTTACTGTAAAATGGGAATGTTC	GGATATTCCTTTCTACTCTTTGACATCATCTTCTCTTAATCTCAGTTTTCGTTACTGTAAAAT
83	Ref_33		17p	16426113	16426162	ACACGACGCTCTTCCGATCTATCAHHHHHHHHHHHHHHHCCTGCAGCGGGAGTTTTCA	AGACGTGTGCTCTTCCGATCTCGGTGAACTTTCGGGAAAGG	GGATATTCCTTTCTACTCTTTGACATCATCTCATAGCACCACTCGGTGAACTT
84	Ref_34		17p	16428332	16428396	ACACGACGCTCTTCCGATCTATCAHHHHHHHHHHHHHHHCGGCGCCACGTGTTCA	AGACGTGTGCTCTTCCGATCTCCCACGTACAAGAGGATTTCAAAGT	GGATATTCCTTTCTACTCTTTGACATCATCTAGGAGTGAGAACCCACGTACA
85	Ref_35		17p	16430160	16430222	ACACGACGCTCTTCCGATCTATCAHHHHHHHHHHHHHHHTGGCCCATTTTAACCTTTTTTTTTTAAAGTA	AGACGTGTGCTCTTCCGATCTAGTGTGAATGTACTTAATGACACTTAGC	GGATATTCCTTTCTACTCTTTGACATCATCTCAACAGTGTGAATGTACTTAATGACACT
86	Ref_36		17p	16434652	16434706	ACACGACGCTCTTCCGATCTATCAHHHHHHHHHHHHHHHTGTGAACAGCCAGAAGCGAT	AGACGTGTGCTCTTCCGATCTGTGAGGCAGGTGCTCACTT	GGATATTCCTTTCTACTCTTTGACATCATCTCCTGTCCTGTGAGGCAGG
87	Ref_37		17p	17221692	17221744	ACACGACGCTCTTCCGATCTATCAHHHHHHHHHHHHHHHCCAGCCCCTGATCCTACCAG	AGACGTGTGCTCTTCCGATCTCTGGTGTTCTTTTATACCCATTTTTTCTTTA	GGATATTCCTTTCTACTCTTTGACATCATCTTGCCCTGCTGGTGTTCTTTTATA
88	Ref_38		17p	17225062	17225120	ACACGACGCTCTTCCGATCTATCAHHHHHHHHHHHHHHHAGTAACTGAACGACGAATTCTTTGTAA	AGACGTGTGCTCTTCCGATCTCTGTTGCTCTTGACTCTGAGCT	GGATATTCCTTTCTACTCTTTGACATCATCTTCGCTGCTGCTGTTGCT
89	Ref_39		17p	18017456	18017524	ACACGACGCTCTTCCGATCTATCAHHHHHHHHHHHHHHHCAGCTCCCACCACAGTGC	AGACGTGTGCTCTTCCGATCTCCTCAGGTCCTTGTGGCTAAC	GGATATTCCTTTCTACTCTTTGACATCATCTGGGTCCTCAGGTCCTTGTG
90	Ref_40		17p	18019363	18019432	ACACGACGCTCTTCCGATCTATCAHHHHHHHHHHHHHHHTCCCTTCTCCTACACTTCCTCC	AGACGTGTGCTCTTCCGATCTCAGCATGGCAAGGCAACTT	GGATATTCCTTTCTACTCTTTGACATCATCTTTGTAGCCCAGCATGGCAA
91	Ref_41		17p	18021983	18022041	ACACGACGCTCTTCCGATCTATCAHHHHHHHHHHHHHHHACTACAGGAGCAACTGCCAC	AGACGTGTGCTCTTCCGATCTTGAGGGACAGAAAATCAGGTCG	GGATATTCCTTTCTACTCTTTGACATCATCTTTTGCTTTTGAGGGACAGAAAATCA
92	Ref_42		17p	18024195	18024263	ACACGACGCTCTTCCGATCTATCAHHHHHHHHHHHHHHHAGAGGTAGGGATTATTAGCCCCAT	AGACGTGTGCTCTTCCGATCTGGCTAATGAGTTGATCTCTCTGAGC	GGATATTCCTTTCTACTCTTTGACATCATCTACTTGGCTAATGAGTTGATCTCTCT
93	Ref_43		17p	18029196	18029264	ACACGACGCTCTTCCGATCTATCAHHHHHHHHHHHHHHHTGTGTATCCAACAGGAACTCCAAA	AGACGTGTGCTCTTCCGATCTAAAAGAAAACAAAGGACATAGATTTTCCC	GGATATTCCTTTCTACTCTTTGACATCATCTAGTTATTTTCAAAAGAAAACAAAGGACATAGATT
94	Ref_44		17p	19246447	19246508	ACACGACGCTCTTCCGATCTATCAHHHHHHHHHHHHHHHCTGGTCTTAAAATGTCCTGGGGA	AGACGTGTGCTCTTCCGATCTAGAGTGCTCAAACCTTGGGAA	GGATATTCCTTTCTACTCTTTGACATCATCTGCAAAGAGTGCTCAAACCTTGG
95	Ref_45		17p	19266692	19266752	ACACGACGCTCTTCCGATCTATCAHHHHHHHHHHHHHHHACGCCCGGCCATCTCA	AGACGTGTGCTCTTCCGATCTGCTATCATGCCATGAAGAATATTCATATATTCATA	GGATATTCCTTTCTACTCTTTGACATCATCTGTTACTAATTTTTTTGGCTATCATGCCA
96	Ref_46		17p	19286488	19286548	ACACGACGCTCTTCCGATCTATCAHHHHHHHHHHHHHHHTTTTCACTGTTTCCTACAAGAAAATGC	AGACGTGTGCTCTTCCGATCTAGAGAACCCACTTGGGACCA	GGATATTCCTTTCTACTCTTTGACATCATCTGTAGCAGAGAACCCACTTGGG
97	Ref_47		17p	19316203	19316269	ACACGACGCTCTTCCGATCTATCAHHHHHHHHHHHHHHHGAAACCTGGATTTTTGAAATCTAGTGTTTAA	AGACGTGTGCTCTTCCGATCTACCATATTCTTAATTTTTAAAATTCACAGCCA	GGATATTCCTTTCTACTCTTTGACATCATCTAGCTCAAACCATATTCTTAATTTTTAAAATTCAC
98	Ref_48		17p	19326709	19326777	ACACGACGCTCTTCCGATCTATCAHHHHHHHHHHHHHHHGCAAGGACGGAAATAGGTAAATGT	AGACGTGTGCTCTTCCGATCTCTCTGTCGTAAGTCAAGTCTTTGTG	GGATATTCCTTTCTACTCTTTGACATCATCTCTCCTCTGTCGTAAGTCAAGTCTTT
99	Ref_49		17p	21168650	21168710	ACACGACGCTCTTCCGATCTATCAHHHHHHHHHHHHHHHCGAGGCACTGCGTTTGG	AGACGTGTGCTCTTCCGATCTCTATCGAATCAGAATGCAAAGCAAATT	GGATATTCCTTTCTACTCTTTGACATCATCTCAGTCTGGTAAAGTGCTATCGAATC
100	Ref_50		17p	21183052	21183120	ACACGACGCTCTTCCGATCTATCAHHHHHHHHHHHHHHHTCCAATCTCTATCTGTTAGAAGTCTCC	AGACGTGTGCTCTTCCGATCTACAAATTACCTAAACTGACTCAAGAAGAA	GGATATTCCTTTCTACTCTTTGACATCATCTAAAAACACAAATTACCTAAACTGACTCAAG
101	mut_1	BRAF V600E	7	140753313	140753373	ACACGACGCTCTTCCGATCTATCAHHHHHHHHHHHHHHHGGGACCCACTCCATCGAGA	AGACGTGTGCTCTTCCGATCTCTCACAGTAAAAATAGGTGATTTTGGTCT	GGATATTCCTTTCTACTCTTTGACATCATCTTGAAGACCTCACAGTAAAAATAGGTGATT
102	mut_2	PIK3CA H1047	3	179234265	179234333	ACACGACGCTCTTCCGATCTATCAHHHHHHHHHHHHHHHGGAGTATTTCATGAAACAAATGAATGATGC	AGACGTGTGCTCTTCCGATCTAAGATCCAATCCATTTTTGTTGTCCAG	GGATATTCCTTTCTACTCTTTGACATCATCTTGTGGAAGATCCAATCCATTTTTGTTG
103	mut_3new	PIK3CA E542-Q546	3	179218268	179218356	ACACGACGCTCTTCCGATCTTCTTHHHHHHHHHHHHHHHCAATTTCTACACGAGATCCTCTCTCT	AGACGTGTGCTCTTCCGATCTGAATCTCCATTTTAGCACTTACCTGTG	GGATATTCCTTTCTACTCTTTGACATCATCTCAGAGAATCTCCATTTTAGCACTTACC
104	mut_4	AKT1 E17K	14	104780193	104780264	ACACGACGCTCTTCCGATCTATCAHHHHHHHHHHHHHHHGCCGCCAGGTCTTGATGTACT	AGACGTGTGCTCTTCCGATCTGTCTGACGGGTAGAGTGTGC	GGATATTCCTTTCTACTCTTTGACATCATCTGAGGGTCTGACGGGTAGAGT
105	mut_5	TP53 R175-H179	17p	7675048	7675110	ACACGACGCTCTTCCGATCTATCAHHHHHHHHHHHHHHHCTCACCATCGCTATCTGAGCAG	AGACGTGTGCTCTTCCGATCTCACATGACGGAGGTTGTGAGG	GGATATTCCTTTCTACTCTTTGACATCATCTACAGCACATGACGGAGGTTG
106	mut_6	KRAS G12-G13	12	25245324	25245390	ACACGACGCTCTTCCGATCTATCAHHHHHHHHHHHHHHHTCGTCAAGGCACTCTTGCCTA	AGACGTGTGCTCTTCCGATCTCTGAAAATGACTGAATATAAACTTGTGGTAGT	GGATATTCCTTTCTACTCTTTGACATCATCTTTATAAGGCCTGCTGAAAATGACTGAA
107	mut_7	TP53 R342	17p	7670613	7670709	ACACGACGCTCTTCCGATCTTCTTHHHHHHHHHHHHHHHAGTGAGCCCTGCTCCCC	AGACGTGTGCTCTTCCGATCTGGGCGTGAGCGCTTCG	GGATATTCCTTTCTACTCTTTGACATCATCTCGTGGGCGTGAGCGC
108	mut_8	TP53 V272-A276	17p	7673769	7673838	ACACGACGCTCTTCCGATCTTCTTHHHHHHHHHHHHHHHGTGCGCCGGTCTCTCC	AGACGTGTGCTCTTCCGATCTGTGGTAATCTACTGGGACGGAAC	GGATATTCCTTTCTACTCTTTGACATCATCTTCCTATCCTGAGTAGTGGTAATCTACT
109	mut_9	TP53 G245-R249	17p	7674177	7674268	ACACGACGCTCTTCCGATCTTCTTHHHHHHHHHHHHHHHTGACCTGGAGTCTTCCAGTGT	AGACGTGTGCTCTTCCGATCTTCCACTACAACTACATGTGTAACAGTT	GGATATTCCTTTCTACTCTTTGACATCATCTTCTGACTGTACCACCATCCACT
110	mut_10	TP53 R213-Y220C	17p	7674842	7674921	ACACGACGCTCTTCCGATCTTCTTHHHHHHHHHHHHHHHGAGTATTTGGATGACAGAAACACTTT	AGACGTGTGCTCTTCCGATCTCCAGTTGCAAACCAGACCTCA	GGATATTCCTTTCTACTCTTTGACATCATCTGACCCCAGTTGCAAACCAGAC
111	mut_11	TP53 Q192-R196	17p	7674922	7674991	ACACGACGCTCTTCCGATCTTCTTHHHHHHHHHHHHHHHCACACGCAAATTTCCTTCCAC	AGACGTGTGCTCTTCCGATCTTCCTCACTGATTGCTCTTAGGTCT	GGATATTCCTTTCTACTCTTTGACATCATCTTCTGATTCCTCACTGATTGCTCTTAG
112	mut_12	ESR1 K303R	6	151944295	151944373	ACACGACGCTCTTCCGATCTTCTTHHHHHHHHHHHHHHHCCGCTCATGATCAAACGCTCTAA	AGACGTGTGCTCTTCCGATCTCCAACAAGGCACTGACCATC	GGATATTCCTTTCTACTCTTTGACATCATCTCGGGGGCTCAGCATCCA
113	mut_13	ESR1 E380	6	152011674	152011743	ACACGACGCTCTTCCGATCTTCTTHHHHHHHHHHHHHHHTCCATGATCAGGTCCACCTTCT	AGACGTGTGCTCTTCCGATCTGAGCGCCAGACGAGACC	GGATATTCCTTTCTACTCTTTGACATCATCTCAAACAGTAGCTTCCCTGGGT
114	mut_14	ESR1 S463	6	152094362	152094445	ACACGACGCTCTTCCGATCTTCTTHHHHHHHHHHHHHHHTCACTCTCTCTCTGCGCATTC	AGACGTGTGCTCTTCCGATCTCGGTGGATATGGTCCTTCTCTTC	GGATATTCCTTTCTACTCTTTGACATCATCTCAGGACTCGGTGGATATGGTC
115	mut_15	ESR1 V534-D538	6	152098730	152098821	ACACGACGCTCTTCCGATCTTCTTHHHHHHHHHHHHHHHAGTAACAAAGGCATGGAGCATCT	AGACGTGTGCTCTTCCGATCTCGGTGGGCGTCCAGCA	GGATATTCCTTTCTACTCTTTGACATCATCTGGCGCATGTAGGCGGTG
116	mut_16	BRCA1 P1749-Q1756	17q	43057011	43057110	ACACGACGCTCTTCCGATCTTCTTHHHHHHHHHHHHHHHGTGGGGTGAGATTTTTGTCAACTT	AGACGTGTGCTCTTCCGATCTTGGTCAATGGAAGAAACCACCA	GGATATTCCTTTCTACTCTTTGACATCATCTGGAGATGTGGTCAATGGAAGAAAC
117	mut_17	BRCA1 S1613G	17q	43071045	43071133	ACACGACGCTCTTCCGATCTTCTTHHHHHHHHHHHHHHHAGCAGTATCAGTAGTATGAGCAGC	AGACGTGTGCTCTTCCGATCTCATCTTCAACCTCTGCATTGAAAGT	GGATATTCCTTTCTACTCTTTGACATCATCTTCGTGTTGGCAACATACCATCT
118	mut_18	BRCA1 S1436-R1443	17q	43082408	43082482	ACACGACGCTCTTCCGATCTTCTTHHHHHHHHHHHHHHHTTCTGATGTGCTTTGTTCTGGATTT	AGACGTGTGCTCTTCCGATCTAACAGCTACCCTTCCATCATAAGT	GGATATTCCTTTCTACTCTTTGACATCATCTCTTCTAACAGCTACCCTTCCATCAT
119	mut_19	BRCA1 K1183R	17q	43091932	43092007	ACACGACGCTCTTCCGATCTTCTTHHHHHHHHHHHHHHHTGAGCCAAATGTGTATGGGTGA	AGACGTGTGCTCTTCCGATCTCTGTTTTTAGCAAAAGCGTCCAG	GGATATTCCTTTCTACTCTTTGACATCATCTAGGAAAGTTCTGCTGTTTTTAGCAAA
120	mut_20	BRCA1 P871L	17q	43092880	43092946	ACACGACGCTCTTCCGATCTTCTTHHHHHHHHHHHHHHHGTTGCACATTCCTCTTCTGCATTT	AGACGTGTGCTCTTCCGATCTAGGTTTCAAAGCGCCAGTCA	GGATATTCCTTTCTACTCTTTGACATCATCTCTCAGTATTTGCAGAATACATTCAAGGT
121	mut_21	BRCA1 D693-S694	17q	43093414	43093489	ACACGACGCTCTTCCGATCTTCTTHHHHHHHHHHHHHHHGGTGCATTTGTTAACTTCAGCTCTG	AGACGTGTGCTCTTCCGATCTGTAACAAGCCAAATGAACAGACAAGT	GGATATTCCTTTCTACTCTTTGACATCATCTGAAGAGTAACAAGCCAAATGAACAGA
122	mut_22	BRCA1 K654	17q	43093533	43093604	ACACGACGCTCTTCCGATCTTCTTHHHHHHHHHHHHHHHTAGGTTTCTGCTGTGCCTGAC	AGACGTGTGCTCTTCCGATCTAGTTGTTCTAGCAGTGAAGAGATAAAGA	GGATATTCCTTTCTACTCTTTGACATCATCTTTGATAGTTGTTCTAGCAGTGAAGAGA
123	mut_23	BRCA1 H619-A622	17q	43093630	43093721	ACACGACGCTCTTCCGATCTTCTTHHHHHHHHHHHHHHHGGTGGGCTTAGATTTCTACTGACTACTA	AGACGTGTGCTCTTCCGATCTAAAGCACCTAAAAAGAATAGGCTGAG	GGATATTCCTTTCTACTCTTTGACATCATCTACAATTCAAAAGCACCTAAAAAGAATAGG
124	mut_24	BRCA1 Q356R	17q	43094436	43094515	ACACGACGCTCTTCCGATCTTCTTHHHHHHHHHHHHHHHTCTAGGATTCTCTGAGCATGGC	AGACGTGTGCTCTTCCGATCTAGGTAGATCTGAATGCTGATCCC	GGATATTCCTTTCTACTCTTTGACATCATCTACAGAAAAAAAGGTAGATCTGAATGCT
125	mut_25	BRCA1 S198N	17q	43097194	43097290	ACACGACGCTCTTCCGATCTTCTTHHHHHHHHHHHHHHHACTAAATAGGAAAATACCAGCTTCATAGAC	AGACGTGTGCTCTTCCGATCTGGATCTGATTCTTCTGAAGATACCGTTAA	GGATATTCCTTTCTACTCTTTGACATCATCTAGGATCTGATTCTTCTGAAGATACCG
126	mut_26	BRCA1 E23	17q	43123997	43124093	ACACGACGCTCTTCCGATCTTCTTHHHHHHHHHHHHHHHACACTCTTGTGCTGACTTACCA	AGACGTGTGCTCTTCCGATCTGATTTATCTGCTCTTCGCGTTGAA	GGATATTCCTTTCTACTCTTTGACATCATCTTGGATTTATCTGCTCTTCGCGT
127	mut_27	BRCA2 N289H	13	32332282	32332374	ACACGACGCTCTTCCGATCTTCTTHHHHHHHHHHHHHHHAACATCAGGGAATTCATTTAAAGTAAATAGC	AGACGTGTGCTCTTCCGATCTACTGTTTCATATACTTCATCTTCTAGGACA	GGATATTCCTTTCTACTCTTTGACATCATCTGTATCTACAACTGTTTCATATACTTCATCTTCT
128	mut_28	BRCA2 N372H	13	32332552	32332630	ACACGACGCTCTTCCGATCTTCTTHHHHHHHHHHHHHHHGGAACCAAATGATACTGATCCATTAGATTC	AGACGTGTGCTCTTCCGATCTGGAGATTTTGTCACTTCCACTCTC	GGATATTCCTTTCTACTCTTTGACATCATCTCAGGCCAAAGACGGTACAACT
129	mut_29	BRCA2 E2258K	13	32341078	32341157	ACACGACGCTCTTCCGATCTTCTTHHHHHHHHHHHHHHHAGATTCTAAACTGCCAAGTCATGC	AGACGTGTGCTCTTCCGATCTTTGAATTTGACAAAACCATTTCCTCATTT	GGATATTCCTTTCTACTCTTTGACATCATCTCTCTTCTTTTTCCAATTCTTGAATTTGACA
130	mut_30	BRCA2 E2391K	13	32354982	32355054	ACACGACGCTCTTCCGATCTTCTTHHHHHHHHHHHHHHHTGCCTGTAGTAATCAAGTGTCTCATTT	AGACGTGTGCTCTTCCGATCTGTTTCAGGACATCCATTTTATCAAGTTTC	GGATATTCCTTTCTACTCTTTGACATCATCTGCAGTTTCAGGACATCCATTTTATCAA
131	mut_31	BRCA2 S2414S	13	32355058	32355134	ACACGACGCTCTTCCGATCTTCTTHHHHHHHHHHHHHHHCAACCAAAGTCTTTGTTCCACCTT	AGACGTGTGCTCTTCCGATCTGTTAATATTCCTAACACACTGTTCAACTCT	GGATATTCCTTTCTACTCTTTGACATCATCTCCAAGTTAATATTCCTAACACACTGTTCA
132	mut_32	BRCA2 N2843N	13	32370966	32371057	ACACGACGCTCTTCCGATCTTCTTHHHHHHHHHHHHHHHAGACATCATCTGGATTATACATATTTCGC	AGACGTGTGCTCTTCCGATCTTTCTAGTCTCTTTTGTTGGGCCT	GGATATTCCTTTCTACTCTTTGACATCATCTAATAAGGCTTCTAGTCTCTTTTGTTGG
133	mut_33	BRCA2 T3033	13	32379858	32379951	ACACGACGCTCTTCCGATCTTCTTHHHHHHHHHHHHHHHAAAGAGCTAACATACAGTTAGCAGC	AGACGTGTGCTCTTCCGATCTCTTATCAAAACTGAAAAATTACAATGAAAGGTTT	GGATATTCCTTTCTACTCTTTGACATCATCTACAAGCACTTATCAAAACTGAAAAATTACAAT
134	mut_34	BRCA2 F3090F	13	32394678	32394744	ACACGACGCTCTTCCGATCTTCTTHHHHHHHHHHHHHHHTTCCATTCTAGGACTTGCCCC	AGACGTGTGCTCTTCCGATCTCTTTATTGCCAGTAAATTGTAACATTCGT	GGATATTCCTTTCTACTCTTTGACATCATCTGGCTTAATAATGTCCTCATTAAGGTCTATC
135	mut_35	BRCA2 K3326	13	32398461	32398546	ACACGACGCTCTTCCGATCTTCTTHHHHHHHHHHHHHHHACTGAATTCTCCTCAGATGACTCC	AGACGTGTGCTCTTCCGATCTCAAGTTCTTCGTCAGCTATTGAATTACT	GGATATTCCTTTCTACTCTTTGACATCATCTCAATGCAAGTTCTTCGTCAGCTA
136	mut_36	ERBB4 V1065V	2	211387098	211387183	ACACGACGCTCTTCCGATCTTCTTHHHHHHHHHHHHHHHACAGACACTCCTTGTTCAGCA	AGACGTGTGCTCTTCCGATCTCCTTCTCTCCACATATGTTTCTCTTATTAA	GGATATTCCTTTCTACTCTTTGACATCATCTTTTAAACTATTTCTAACAACGCCTTCTCT
137	mut_37	ERBB4 R1040G	2	211420419	211420489	ACACGACGCTCTTCCGATCTTCTTHHHHHHHHHHHHHHHTGTGTATATAATTATTTCTTACCCTATTCGAGTC	AGACGTGTGCTCTTCCGATCTCATCCCACCTCCCATCTATACTTC	GGATATTCCTTTCTACTCTTTGACATCATCTTCAACATCCCACCTCCCATCTA
138	mut_38	ERBB4 R992C	2	211420571	211420641	ACACGACGCTCTTCCGATCTTCTTHHHHHHHHHHHHHHHTTGCTGTCATTTGGACTGGGAA	AGACGTGTGCTCTTCCGATCTTTTGTGTCTGATGGGCAATCTTTC	GGATATTCCTTTCTACTCTTTGACATCATCTGAATCATATTTGTGTCTGATGGGCAAT
139	mut_39	ERBB4 E872K	2	211430930	211431005	ACACGACGCTCTTCCGATCTTCTTHHHHHHHHHHHHHHHCAAAAAGATACCCACCTTTCCTCCA	AGACGTGTGCTCTTCCGATCTTTTTGGGCTAGCCAGACTCTTG	GGATATTCCTTTCTACTCTTTGACATCATCTAAACCATGTGAAAATCACAGATTTTGG
140	mut_40	ERBB4 R838	2	211431041	211431114	ACACGACGCTCTTCCGATCTTCTTHHHHHHHHHHHHHHHGACATTACGGGCTGCCAAATC	AGACGTGTGCTCTTCCGATCTTTGATATTTTTCAGGGAATGATGTACCTG	GGATATTCCTTTCTACTCTTTGACATCATCTTGAATATCATTAAGGAACTTGATATTTTTCAGG
141	mut_41	ERBB4 R782Q	2	211562024	211562119	ACACGACGCTCTTCCGATCTTCTTHHHHHHHHHHHHHHHCTCAGACACACACCCAGCAA	AGACGTGTGCTCTTCCGATCTGAAATCATGGTATTGCATTTTTTTCTTACAG	GGATATTCCTTTCTACTCTTTGACATCATCTAAATTTGAGTTGAAATCATGGTATTGCAT
142	mut_42	ERBB4 R711-T716	2	211623916	211624015	ACACGACGCTCTTCCGATCTTCTTHHHHHHHHHHHHHHHACTTACTTTATAAACCGTTCCAAAAGCA	AGACGTGTGCTCTTCCGATCTAGCACCCAATCAAGCTCAACT	GGATATTCCTTTCTACTCTTTGACATCATCTCACAGCACCCAATCAAGCTC
143	mut_43	ERBB4 R488W	2	211701951	211702028	ACACGACGCTCTTCCGATCTTCTTHHHHHHHHHHHHHHHTGAGTAATGTACTTACTACAATTTTCAGCTT	AGACGTGTGCTCTTCCGATCTACTCTTCAGCACAATCAACCAGA	GGATATTCCTTTCTACTCTTTGACATCATCTGACAACACTCTTCAGCACAATCAA
144	mut_44	ERBB4 E452K	2	211702064	211702134	ACACGACGCTCTTCCGATCTTCTTHHHHHHHHHHHHHHHGCTGTTGTCAGTAATATAGATGTTTCCTG	AGACGTGTGCTCTTCCGATCTGCATCACCTCTCTACAGTTCCAGT	GGATATTCCTTTCTACTCTTTGACATCATCTAGGGCATCACCTCTCTACAGTT
145	mut_45	ERBB4 S303F	2	211713601	211713699	ACACGACGCTCTTCCGATCTTCTTHHHHHHHHHHHHHHHAACTAGGGCAGGCACGC	AGACGTGTGCTCTTCCGATCTGCTGAATGTTAACATTAATGCTTATTTTACC	GGATATTCCTTTCTACTCTTTGACATCATCTGTTTGCTGAATGTTAACATTAATGCTTATTT
146	mut_46	ERBB4 G240-C246	2	211725045	211725138	ACACGACGCTCTTCCGATCTTCTTHHHHHHHHHHHHHHHGGATAATAAAAGAGAGAAATCACAGACATACAA	AGACGTGTGCTCTTCCGATCTAGTGACTGCTGCCATCGAG	GGATATTCCTTTCTACTCTTTGACATCATCTACGGACCTTACGTCAGTGACT
147	mut_47	ERBB4 R95-R106	2	211947502	211947597	ACACGACGCTCTTCCGATCTTCTTHHHHHHHHHHHHHHHAGGCATATCGATCCTCATAAAGTTTTG	AGACGTGTGCTCTTCCGATCTGCTACGTGTTAGTGGCTCTTAATCA	GGATATTCCTTTCTACTCTTTGACATCATCTGGCTACGTGTTAGTGGCTCTTA
148	mut_48	ERBB4 R50H	2	212124795	212124885	ACACGACGCTCTTCCGATCTTCTTHHHHHHHHHHHHHHHTCCAGGTTGCCCATGACAAC	AGACGTGTGCTCTTCCGATCTATAAACTGAGCTCTCTCTCTGACC	GGATATTCCTTTCTACTCTTTGACATCATCTACGGAGAATAAACTGAGCTCTCTC
149	mut_49	ERBB4 T19A	2	212538430	212538529	ACACGACGCTCTTCCGATCTTCTTHHHHHHHHHHHHHHHAGTGCCAGAAGGAACCCAC	AGACGTGTGCTCTTCCGATCTTGAAGCCGGCGACAGG	GGATATTCCTTTCTACTCTTTGACATCATCTCCAAAAAATGAAGCCGGCGA
150	mut_50	PIK3CA E81-R93	3	179199038	179199136	ACACGACGCTCTTCCGATCTTCTTHHHHHHHHHHHHHHHAAGTGTTACTCAAGAAGCAGAAAGG	AGACGTGTGCTCTTCCGATCTGGTTCAATTACTTTTAAAAAGGGTTGAAAAAG	GGATATTCCTTTCTACTCTTTGACATCATCTTGCCTACTGGTTCAATTACTTTTAAAAAG
151	mut_51	PIK3CA L339-N345	3	179203702	179203801	ACACGACGCTCTTCCGATCTTCTTHHHHHHHHHHHHHHHAAAATCCCTTTGGGTTATAAATAGTGCA	AGACGTGTGCTCTTCCGATCTATTTGACTTTACCTTATCAATGTCTCGAA	GGATATTCCTTTCTACTCTTTGACATCATCTCATCAGCATTTGACTTTACCTTATCAATG
152	mut_52	PIK3CA E418-C420	3	179210138	179210238	ACACGACGCTCTTCCGATCTTCTTHHHHHHHHHHHHHHHATGTGTTTTATAATTTAGACTAGTGAATATTTTTCTTTG	AGACGTGTGCTCTTCCGATCTGTGTCTGTGTAATCAAACAAGTTTATATTTCC	GGATATTCCTTTCTACTCTTTGACATCATCTCTAGAGTGTCTGTGTAATCAAACAAGTTT
153	mut_53	PIK3CA E453	3	179210247	179210320	ACACGACGCTCTTCCGATCTTCTTHHHHHHHHHHHHHHHCTGGAAAAATGGCTTTGAATCTTTGG	AGACGTGTGCTCTTCCGATCTAGTAACACCAATAGGGTTCAGCAA	GGATATTCCTTTCTACTCTTTGACATCATCTTGATCCAGTAACACCAATAGGGTTC
154	mut_54	PIK3CA E726	3	179221096	179221190	ACACGACGCTCTTCCGATCTTCTTHHHHHHHHHHHHHHHTGGAAAAGCTCATTAACTTAACTGACAT	AGACGTGTGCTCTTCCGATCTAAAGAGTCTCAAACACAAACTAGAGTC	GGATATTCCTTTCTACTCTTTGACATCATCTAGTGAAAAGAGTCTCAAACACAAACTAG
155	mut_55	EGFR G465	7	55160179	55160267	ACACGACGCTCTTCCGATCTTCTTHHHHHHHHHHHHHHHTCCTTGGGATTACGCTCCCT	AGACGTGTGCTCTTCCGATCTTTTATTGTATTTGCATAGCACAAATTTTTGTT	GGATATTCCTTTCTACTCTTTGACATCATCTTTTTTTCCAGTTTATTGTATTTGCATAGCA
156	mut_56	EGFR E709-G719	7	55173938	55174035	ACACGACGCTCTTCCGATCTTCTTHHHHHHHHHHHHHHHACCCAGTGGAGAAGCTCCC	AGACGTGTGCTCTTCCGATCTCCGTGCCGAACGCACC	GGATATTCCTTTCTACTCTTTGACATCATCTCCTTATACACCGTGCCGAACG
157	mut_57	EGFR E746-I759	7	55174739	55174837	ACACGACGCTCTTCCGATCTTCTTHHHHHHHHHHHHHHHAGGTGAGAAAGTTAAAATTCCCGTC	AGACGTGTGCTCTTCCGATCTGCAAAGCAGAAACTCACATCGA	GGATATTCCTTTCTACTCTTTGACATCATCTCACAGCAAAGCAGAAACTCACA
158	mut_58	EGFR S768-N771	7	55181287	55181354	ACACGACGCTCTTCCGATCTTCTTHHHHHHHHHHHHHHHAGGCAGATGCCCAGCAGG	AGACGTGTGCTCTTCCGATCTCTCCAGGAAGCCTACGTGATG	GGATATTCCTTTCTACTCTTTGACATCATCTCCCTCCCTCCAGGAAGCCTA
159	mut_59	EGFR T790	7	55181357	55181417	ACACGACGCTCTTCCGATCTTCTTHHHHHHHHHHHHHHHCCTCCACCGTGCAGCTCAT	AGACGTGTGCTCTTCCGATCTCGGACATAGTCCAGGAGGCAG	GGATATTCCTTTCTACTCTTTGACATCATCTGGAGCCAATATTGTCTTTGTGTTCC
160	mut_60	EGFR L858-L861	7	55191766	55191861	ACACGACGCTCTTCCGATCTTCTTHHHHHHHHHHHHHHHAGCCAGGAACGTACTGGTG	AGACGTGTGCTCTTCCGATCTGCATGGTATTCTTTCTCTTCCGCA	GGATATTCCTTTCTACTCTTTGACATCATCTCTCCTTCTGCATGGTATTCTTTCTC
161	mut_61	BRAF G466-Y472	7	140781550	140781645	ACACGACGCTCTTCCGATCTTCTTHHHHHHHHHHHHHHHACAATGTCACCACATTACATACTTACC	AGACGTGTGCTCTTCCGATCTGGGCAGATTACAGTGGGACAA	GGATATTCCTTTCTACTCTTTGACATCATCTTGATGGGCAGATTACAGTGGG
162	mut_62	PTEN K6	10	87864456	87864554	ACACGACGCTCTTCCGATCTTCTTHHHHHHHHHHHHHHHACAGGCTCCCAGACATGACA	AGACGTGTGCTCTTCCGATCTGGATACAGGTCAAGTCTAAGTCGAATC	GGATATTCCTTTCTACTCTTTGACATCATCTTGGATACAGGTCAAGTCTAAGTCG
163	mut_63	PTEN I32	10	87893991	87894086	ACACGACGCTCTTCCGATCTTCTTHHHHHHHHHHHHHHHTTCAGATATTTCTTTCCTTAACTAAAGTACTCA	AGACGTGTGCTCTTCCGATCTCCTGTATACGCCTTCAAGTCTTTCT	GGATATTCCTTTCTACTCTTTGACATCATCTCAATATTGTTCCTGTATACGCCTTCA
164	mut_64	PTEN N63	10	87925495	87925587	ACACGACGCTCTTCCGATCTTCTTHHHHHHHHHHHHHHHTGTTTGTTTTGTTTTAAGGTTTTTGGATTC	AGACGTGTGCTCTTCCGATCTGCAAGCATACAAATAAGAAAACATACTTACAG	GGATATTCCTTTCTACTCTTTGACATCATCTTTGCAAGCATACAAATAAGAAAACATACTT
165	mut_65	PTEN Y76	10	87930997	87931088	ACACGACGCTCTTCCGATCTTCTTHHHHHHHHHHHHHHHTCCTAAGTGCAAAAGATAACTTTATATCACTT	AGACGTGTGCTCTTCCGATCTTCTGCAATTAAATTTGGCGGTGT	GGATATTCCTTTCTACTCTTTGACATCATCTTCATACCTACCTCTGCAATTAAATTTGG
166	mut_66	PTEN R130	10	87933114	87933184	ACACGACGCTCTTCCGATCTTCTTHHHHHHHHHHHHHHHGTTGCAGCAATTCACTGTAAAGCT	AGACGTGTGCTCTTCCGATCTCGATGTAATAAATATGCACATATCATTACACC	GGATATTCCTTTCTACTCTTTGACATCATCTCCCCGATGTAATAAATATGCACATATCA
167	mut_67	PTEN K164	10	87933202	87933289	ACACGACGCTCTTCCGATCTTCTTHHHHHHHHHHHHHHHCACAAGAGGCCCTAGATTTCTATGG	AGACGTGTGCTCTTCCGATCTCAGGAAGAGGAAAGGAAAAACATCAA	GGATATTCCTTTCTACTCTTTGACATCATCTTGTTTTCCAATAAATTCTCAGATCCAGG
168	mut_68	PTEN C250-K267	10	87957940	87958051	ACACGACGCTCTTCCGATCTTCTTHHHHHHHHHHHHHHHTTGAGTTCCCTCAGCCGTTAC	AGACGTGTGCTCTTCCGATCTGATATTTCTCCCAATGAAAGTAAAGTACAAAC	GGATATTCCTTTCTACTCTTTGACATCATCTTGGATATTTCTCCCAATGAAAGTAAAGTAC
169	mut_69	PTEN E288-V290	10	87960925	87960994	ACACGACGCTCTTCCGATCTTCTTHHHHHHHHHHHHHHHTCTTCATACCAGGACCAGAGGAA	AGACGTGTGCTCTTCCGATCTTCGATTTCTTGATCACATAGACTTCCAT	GGATATTCCTTTCTACTCTTTGACATCATCTTGCTATCGATTTCTTGATCACATAGACT
170	mut_70	PTEN V317-N329	10	87961013	87961118	ACACGACGCTCTTCCGATCTTCTTHHHHHHHHHHHHHHHGCGTGCAGATAATGACAAGGAATATCT	AGACGTGTGCTCTTCCGATCTCTTAAAATTTGGAGAAAAGTATCGGTTGG	GGATATTCCTTTCTACTCTTTGACATCATCTCTGACCTTAAAATTTGGAGAAAAGTATCG
171	mut_71	PTEN F347	10	87965258	87965337	ACACGACGCTCTTCCGATCTTCTTHHHHHHHHHHHHHHHGGTTTTCATTTTAAATTTTCTTTCTCTAGGTGAA	AGACGTGTGCTCTTCCGATCTAGCCTCTGGATTTGACGGC	GGATATTCCTTTCTACTCTTTGACATCATCTCATCTGGTGTTACAGAAGTTGAACTG
172	mut_72	ERBB3 N101-V104	12	56085023	56085111	ACACGACGCTCTTCCGATCTTCTTHHHHHHHHHHHHHHHTCGTGGCCATGAATGAATTCTCTA	AGACGTGTGCTCTTCCGATCTGATGGCAAACTTCCCATCGTAG	GGATATTCCTTTCTACTCTTTGACATCATCTCGAAGATGGCAAACTTCCCATC
173	mut_73	ERBB3 G284	12	56088079	56088161	ACACGACGCTCTTCCGATCTTCTTHHHHHHHHHHHHHHHTCTACAACAAGCTAACTTTCCAGCT	AGACGTGTGCTCTTCCGATCTGGGACAGCTGGCTACACAA	GGATATTCCTTTCTACTCTTTGACATCATCTCTCAGACACTTACGGGGACAG
174	mut_74	ERBB3 V295-D297	12	56088495	56088581	ACACGACGCTCTTCCGATCTTCTTHHHHHHHHHHHHHHHGTGATGTTCCTCCCTCATCTCTAA	AGACGTGTGCTCTTCCGATCTAGGCCCTGACACAGGATGT	GGATATTCCTTTCTACTCTTTGACATCATCTGACAGGCCCTGACACAGG
175	mut_75	ERBB3 T355	12	56088795	56088869	ACACGACGCTCTTCCGATCTTCTTHHHHHHHHHHHHHHHAGCAACATTGATGGATTTGTGAACT	AGACGTGTGCTCTTCCGATCTCCCATTGAGGCCGGTGAT	GGATATTCCTTTCTACTCTTTGACATCATCTATCTCTAACCCATTGAGGCCG
176	mut_76	ERBB3 E928-I938	12	56098811	56098903	ACACGACGCTCTTCCGATCTTCTTHHHHHHHHHHHHHHHACGATTGGCTGAAGTACCAGAC	AGACGTGTGCTCTTCCGATCTTTGACCATCACCATGTAGACATCA	GGATATTCCTTTCTACTCTTTGACATCATCTACACTTGACCATCACCATGTAGAC
177	mut_77	AR L702	X	67711580	67711654	ACACGACGCTCTTCCGATCTTCTTHHHHHHHHHHHHHHHTGGACACGACAACAACCAGC	AGACGTGTGCTCTTCCGATCTAGCTGTCTCTCTCCCAGTTCATT	GGATATTCCTTTCTACTCTTTGACATCATCTTACAAGCTGTCTCTCTCCCAGT
178	mut_78	AR W742	X	67717484	67717556	ACACGACGCTCTTCCGATCTTCTTHHHHHHHHHHHHHHHGCAACTTACACGTGGACGAC	AGACGTGTGCTCTTCCGATCTCCCATGGCAAACACCATGAG	GGATATTCCTTTCTACTCTTTGACATCATCTCCAGCCCATGGCAAACAC
179	mut_79	AR H875-T878	X	67723664	67723742	ACACGACGCTCTTCCGATCTTCTTHHHHHHHHHHHHHHHTCCCTCTTATTGTTCCCTACAGATTG	AGACGTGTGCTCTTCCGATCTCACCATGTGTGACTTGATTAGCAG	GGATATTCCTTTCTACTCTTTGACATCATCTCGCTCACCATGTGTGACTTGAT
180	gRefN01	MYC	8	127735977	127736051	acacgacgctcttccgatctcgacHHHHHHHHHHHHHHHaaagcagagggcgtggg	agacgtgtgctcttccgatcttcgcattataaagggccggt	ggatattcctttctactctttgacatcatctcgtccagaccctcgcatt
181	gRefN02	MYC	8	127736435	127736504	acacgacgctcttccgatctgaggHHHHHHHHHHHHHHHccatagcagcgggcgg	agacgtgtgctcttccgatctgcgtcgggagagtcgc	ggatattcctttctactctttgacatcatctctccccgcgtcggga
182	gRefN03	MYC	8	127736909	127736981	acacgacgctcttccgatctcgacHHHHHHHHHHHHHHHggccggtcggacattcc	agacgtgtgctcttccgatctccgcaaagcaaccccca	ggatattcctttctactctttgacatcatctcccaccgcaaagcaacc
183	gRefN04	MYC	8	127737359	127737433	acacgacgctcttccgatctgaggHHHHHHHHHHHHHHHccgcacccagccctga	agacgtgtgctcttccgatctctcgcagttcctccgca	ggatattcctttctactctttgacatcatctccccgctcctcgcagtt
184	gRefN05	MYC	8	127740673	127740732	acacgacgctcttccgatctgaggHHHHHHHHHHHHHHHcaggtcctcggacaccga	agacgtgtgctcttccgatcttggcgctccaagacgttg	ggatattcctttctactctttgacatcatcttccgttttagctcgttcctcc
185	gRefN06	NBN	8	89959085	89959163	acacgacgctcttccgatctgaggHHHHHHHHHHHHHHHtttgtgctgaagtcttatcaactgaaa	agacgtgtgctcttccgatctgcccactgacttaaaacataatttgaattag	ggatattcctttctactctttgacatcatctttggcccactgacttaaaacataatt
186	gRefN07	NBN	8	89962292	89962371	acacgacgctcttccgatctcgacHHHHHHHHHHHHHHHcacaggacagtgaccccaaa	agacgtgtgctcttccgatctacaaacatataaaaacggtgattaggtcta	ggatattcctttctactctttgacatcatctacaacaaacatataaaaacggtgattagg
187	gRefN08	NBN	8	89971928	89972007	acacgacgctcttccgatctgaggHHHHHHHHHHHHHHHtcatcagtctagagtttcaacttcct	agacgtgtgctcttccgatctcaagtcgaaatgccggtcag	ggatattcctttctactctttgacatcatctgagacaagtcgaaatgccgg
188	gRefN09	NBN	8	89975151	89975213	acacgacgctcttccgatctcgacHHHHHHHHHHHHHHHttgcaaatcatttcatgtacatgaagttataa	agacgtgtgctcttccgatcttgcactgttaccaagaaacagga	ggatattcctttctactctttgacatcatctcatctttgcactgttaccaagaaac
189	gRefN10	NBN	8	89981570	89981643	acacgacgctcttccgatctgaggHHHHHHHHHHHHHHHtcacttctcagagaaaaagttttcaaaag	agacgtgtgctcttccgatctgttgtctgccgtgttggga	ggatattcctttctactctttgacatcatctcagtaattgttgtctgccgtgtt
190	gRefN11	FGFR1	8	38425636	38425715	acacgacgctcttccgatctcgacHHHHHHHHHHHHHHHgtgatgccctgaagttggc	agacgtgtgctcttccgatctagcacaggcgcataggc	ggatattcctttctactctttgacatcatctcaggagcacaggcgcat
191	gRefN12	FGFR1	8	38436437	38436508	acacgacgctcttccgatctcgacHHHHHHHHHHHHHHHgtcaccgttctcatcaacagga	agacgtgtgctcttccgatctctgagttctcgaacgatgttcaag	ggatattcctttctactctttgacatcatctcagcctgagttctcgaacgat
192	gRefN13	FGFR1	8	38454477	38454547	acacgacgctcttccgatctcgacHHHHHHHHHHHHHHHgtctccagttgcccacagtt	agacgtgtgctcttccgatctagtaaagacactacagcaatagcatct	ggatattcctttctactctttgacatcatctaaagtagtaaagacactacagcaatagc
193	gRefN14	FGFR1	8	38458070	38458147	acacgacgctcttccgatctgaggHHHHHHHHHHHHHHHcctgggaataccatcatgaggtt	agacgtgtgctcttccgatctttcatgagaccattcactttgtagc	ggatattcctttctactctttgacatcatctgggactttcatgagaccattcactt
194	gRefN15	FGFR1	8	38461679	38461748	acacgacgctcttccgatctcgacHHHHHHHHHHHHHHHtgggatagtcacttaaccgttctaag	agacgtgtgctcttccgatctcataatcacctgtgatgtggcttc	ggatattcctttctactctttgacatcatctcacaccacccatttgagcct
195	gRefN16	TNKS	8	9725633	9725696	acacgacgctcttccgatctcgacHHHHHHHHHHHHHHHaaactaaactgttacatgagttgtccaa	agacgtgtgctcttccgatctgcctacattttagactgggctctata	ggatattcctttctactctttgacatcatcttggatctccaggaggcctac
196	gRefN17	GGH	8	63032937	63033008	acacgacgctcttccgatctgaggHHHHHHHHHHHHHHHtgtactggtgatttttttaaacaacacttac	agacgtgtgctcttccgatcttgttgagggcttggcttaca	ggatattcctttctactctttgacatcatcttgaagtgttgagggcttggc
197	gRefN18	PTK2	8	140830068	140830135	acacgacgctcttccgatctcgacHHHHHHHHHHHHHHHcatgcacgcacacacataca	agacgtgtgctcttccgatcttcgtggtggtggaatcattaatattg	ggatattcctttctactctttgacatcatctggagcaatatgtaaaataatcgtggtg
198	gRefN19	BRIP1	17	61690758	61690836	acacgacgctcttccgatctcgacHHHHHHHHHHHHHHHctttgcagatgacatgatcttttatgtg	agacgtgtgctcttccgatctttactggatttattagtcctaacaggttttt	ggatattcctttctactctttgacatcatctctgcaactttactggatttattagtcct
199	gRefN20	BRIP1	17	61702333	61702400	acacgacgctcttccgatctgaggHHHHHHHHHHHHHHHcatggtgatttgttgtgacaaattagg	agacgtgtgctcttccgatctgatactatgctgctttttacctggg	ggatattcctttctactctttgacatcatctggaaaactacctgttggatactatgct
200	gRefN21	BRIP1	17	61783263	61783325	acacgacgctcttccgatctcgacHHHHHHHHHHHHHHHaaaacactgtgccaaatgaattgaaa	agacgtgtgctcttccgatctgcgatcatacaatgtttgtctttttgtg	ggatattcctttctactctttgacatcatctagagcgatcatacaatgtttgtctttt
201	gRefN22	BRIP1	17	61794815	61794880	acacgacgctcttccgatctgaggHHHHHHHHHHHHHHHggtgacatttattctaataactgaatgcaa	agacgtgtgctcttccgatctttcttttcttctgattctcccatgac	ggatattcctttctactctttgacatcatctgcttggatatttcttttcttctgattctc
202	gRefN23	BRIP1	17	61829504	61829566	acacgacgctcttccgatctgaggHHHHHHHHHHHHHHHcaaaaaaaaccagcaaggatacagaag	agacgtgtgctcttccgatctcagttaggtcaagtttgttgattatcttg	ggatattcctttctactctttgacatcatcttgggtattcatttataaaaatcagttaggtca
203	gRefN24	RAD51C	17	58700347	58700425	acacgacgctcttccgatctgaggHHHHHHHHHHHHHHHctatttcacaatgtgtgtttgtaatagtgt	agacgtgtgctcttccgatctactttatatcctagtgctacacctactcta	ggatattcctttctactctttgacatcatctaaaaataaaaactttatatcctagtgctacacc
204	gRefN25	RAD51C	17	58705788	58705867	acacgacgctcttccgatctcgacHHHHHHHHHHHHHHHtcccagaagtttgcccctg	agacgtgtgctcttccgatctggaatggatacaagaaaaacatgaatttgg	ggatattcctttctactctttgacatcatctggatggaatggatacaagaaaaacatgaat
205	gRefN26	RAD51C	17	58711223	58711301	acacgacgctcttccgatctcgacHHHHHHHHHHHHHHHccgactaaaaaagcaatccaaacaataac	agacgtgtgctcttccgatctaggacgtttatatttacatcactcttcttaaa	ggatattcctttctactctttgacatcatctgttaggacgtttatatttacatcactcttct
206	gRefN27	RAD51C	17	58727523	58727599	acacgacgctcttccgatctcgacHHHHHHHHHHHHHHHgcttactcctttttttaggtaaaatcttttttc	agacgtgtgctcttccgatctcattatttatcatatatccacagcccgaa	ggatattcctttctactctttgacatcatctagtatgtacattatttatcatatatccacagcc
207	gRefN28	KSR1	17	27541510	27541587	acacgacgctcttccgatctgaggHHHHHHHHHHHHHHHtgtggctcttattcacaggattca	agacgtgtgctcttccgatctctcttttgcgatccaaagccc	ggatattcctttctactctttgacatcatctcagggtctacctcttttgcgat
208	gRefN29	ENPP7	17	79733985	79734055	acacgacgctcttccgatctgaggHHHHHHHHHHHHHHHgtgagggtcggacaggga	agacgtgtgctcttccgatctagggagaaagtcgtctaattgttaaatg	ggatattcctttctactctttgacatcatcttggaaagggagaaagtcgtctaatt
209	gRefN30	AKT3	1	243647046	243647110	acacgacgctcttccgatctgaggHHHHHHHHHHHHHHHccatcgtaatcatttaaatcttccaatcca	agacgtgtgctcttccgatctaagacctgtataaatgtagagctatacca	ggatattcctttctactctttgacatcatctaacattgcattgggaaattaaagacc
210	gRefN31	AKT3	1	243715067	243715142	acacgacgctcttccgatctcgacHHHHHHHHHHHHHHHtggggacatgaagaagcagaatatt	agacgtgtgctcttccgatcttcaagctttagtagggactcttagttc	ggatattcctttctactctttgacatcatctattacttcaagctttagtagggactct
211	gRefN32	AKT3	1	243783096	243783172	acacgacgctcttccgatctcgacHHHHHHHHHHHHHHHagcttctaagaatttctggagtgaca	agacgtgtgctcttccgatcttctagggaccccactcacc	ggatattcctttctactctttgacatcatcttgaaccgatctagggacccc
212	gRefN33	AKT3	1	243805779	243805853	acacgacgctcttccgatctgaggHHHHHHHHHHHHHHHcctgttagtaaagtgtgtgtttctcatatt	agacgtgtgctcttccgatctagaaagcatatggaaaatgaacattgaag	ggatattcctttctactctttgacatcatcttcagagaaagcatatggaaaatgaacatt
213	gRefN34	AKT3	1	243828461	243828531	acacgacgctcttccgatctcgacHHHHHHHHHHHHHHHgtttaactgaatgactccacttgtacc	agacgtgtgctcttccgatctgtattgctatctcaggagtggct	ggatattcctttctactctttgacatcatctggttggtattgctatctcaggagt
214	gRefN35	PTGS2	1	186673476	186673550	acacgacgctcttccgatctgaggHHHHHHHHHHHHHHHttttacatgttaccagccatataaacaaatt	agacgtgtgctcttccgatctgcagtgttatcttaaaataagaatattttgttgag	ggatattcctttctactctttgacatcatctactgcagtgttatcttaaaataagaatattttgt
215	gRefN36	PTGS2	1	186674016	186674095	acacgacgctcttccgatctcgacHHHHHHHHHHHHHHHgcattttgccatcttgtgacagtg	agacgtgtgctcttccgatctacttgaatttcaacttatattataagaacgaaagtaa	ggatattcctttctactctttgacatcatcttctttttacttgaatttcaacttatattataagaacga
216	gRefN37	PTGS2	1	186676158	186676235	acacgacgctcttccgatctgaggHHHHHHHHHHHHHHHcttcaatcacaatcttaatagtctctcctatt	agacgtgtgctcttccgatctgcttgtgatcagatgcaataaatgttt	ggatattcctttctactctttgacatcatctcttgaaagcttgtgatcagatgca
217	gRefN38	PTGS2	1	186677786	186677863	acacgacgctcttccgatctgaggHHHHHHHHHHHHHHHgcaatttttccacaatctcatttgaatca	agacgtgtgctcttccgatctatggattcttaccttagctttctcatttt	ggatattcctttctactctttgacatcatctacatagatggattcttaccttagctttct
218	gRefN39	PTGS2	1	186679950	186680019	acacgacgctcttccgatctgaggHHHHHHHHHHHHHHHtgtcttatcataatgacaacctgcaaatta	agacgtgtgctcttccgatcttctgagacactctcacctcctaaata	ggatattcctttctactctttgacatcatcttgagccagttacttaaccgatctg
219	gRefN40	NCSTN	1	160344359	160344438	acacgacgctcttccgatctcgacHHHHHHHHHHHHHHHaccaattagtaatatacatacaggatatacaagc	agacgtgtgctcttccgatctgaccttagatttgccagattctgg	ggatattcctttctactctttgacatcatctgtgtttgaccttagatttgccaga
220	gRefN41	NCSTN	1	160347303	160347360	acacgacgctcttccgatctcgacHHHHHHHHHHHHHHHaaaaaagtgatacccagatttgatttctg	agacgtgtgctcttccgatctagcgtctaagagaagcagagtattat	ggatattcctttctactctttgacatcatctcccctttgagaactttaaagcgt
221	gRefN42	NCSTN	1	160351206	160351267	acacgacgctcttccgatctgaggHHHHHHHHHHHHHHHccatctcccctttcagtgct	agacgtgtgctcttccgatctaggttggtgctgagccatt	ggatattcctttctactctttgacatcatctctgcatggcacatagtggga
222	gRefN43	NCSTN	1	160357073	160357135	acacgacgctcttccgatctgaggHHHHHHHHHHHHHHHgcattctaatgagacggaccga	agacgtgtgctcttccgatctgccctggctaatcgtgcag	ggatattcctttctactctttgacatcatctcaaggccctggctaatcgt
223	gRefN44	NCSTN	1	160358047	160358104	acacgacgctcttccgatctcgacHHHHHHHHHHHHHHHgcatccgaattcccatggc	agacgtgtgctcttccgatctactcagtgcagttttttggataactg	ggatattcctttctactctttgacatcatcttctcagaactcagtgcagttttttg
224	gRefN45	MTOR	1	11148331	11148403	acacgacgctcttccgatctgaggHHHHHHHHHHHHHHHgcaaccaaagccaaatcctact	agacgtgtgctcttccgatcttctataccaggcactagggacaaa	ggatattcctttctactctttgacatcatctgttttcgatagctctataccaggca
225	gRefN46	PRKAA2	1	56662874	56662948	acacgacgctcttccgatctgaggHHHHHHHHHHHHHHHggaatgagcaggagcattgtca	agacgtgtgctcttccgatctccttagcagaaaaactcccatgga	ggatattcctttctactctttgacatcatctgttagccaaaaccttagcagaaaaac
226	gRefN47	VAV3	1	107669721	107669798	acacgacgctcttccgatctcgacHHHHHHHHHHHHHHHttcgtgaggtgctgtattactcat	agacgtgtgctcttccgatcttttctttgcaattatttctttacctcttttct	ggatattcctttctactctttgacatcatctacacagctttttctttgcaattatttcttta
Note: plex 1-179 and universal primers are the same as those in the 179-plex panel
Note: 226 sets of primers were designed for this panel; plex # 27, 56, 204 were not used in the analysis due to low conversion yield. Effective panel size is 223-plex.

## Sheet: RNA_QASeq_primers
gene	chr	mRNA_acc	fP	rPin	rPout
BAG1	9	NM_004323.6	ctcgctccgggtcaactcc	gcaggccgcggatgaagaa	ctcgcaggccgcggat
BAG1	9	NM_004323.6	tgtggaacccctatgacctcttcaa	ccagcagggcagcagtga	tgttacctcccagcagggca
BAG1	9	NM_004323.6	agtaagctctttattcaactcttccagct	ggttgaactaaagaagttgaaacatttggagaa	agaggttgaactaaagaagttgaaacatttgg
BAG1	9	NM_004323.6	caatctcctccaagatcttcataaactgc	agctgaagctctctgcaaacttgata	ttctgcccaaggatttgcaagc
PGR	11	NM_000926.4	gccatcggcgcgtcct	cgccctggtccccaagga	cggcagcaggaggcgt
PGR	11	NM_000926.4	gatcacatctggttcaatgctcattaaca	accaggtcaagacatacagttgattcc	ccagagattcactttttcaccaggtca
PGR	11	NM_000926.4	tgcccactgacgtgtttgtagg	ccagataactctcattcagtattcttggatgag	gaccagataactctcattcagtattcttgga
PGR	11	NM_000926.4	gctgtgagctcgacacaactcc	ggtcaagctacattagagagctcatcaag	aggagatgaggtcaagctacattagaga
PGR	11	NM_000926.4	tcttgggtaattgtgcagcaataacttc	ccgggcactgagtgttgaatttc	acatttatccagtcccgggcac
ERBB2	17	NM_004448.4	cagctggttgttcttgtggaagatg	acccccagctctgctacca	cttgatccagcggaaccccc
ERBB2	17	NM_004448.4	gcacttctcacaccgctgtgtt	gatcctgcaccctcgtctgc	tgggatcctgcaccctcgt
ERBB2	17	NM_004448.4	ccaaaagcgccagatccaagca	ccaggcgcagatgcggatc	ccaaccaggcgcagatgc
ERBB2	17	NM_004448.4	gtgcagatggggggctgg	gggccaaaccttacgatgggatc	cttttggggccaaaccttacgatg
GRB7	17	NM_005310.5	cccccgagaattgggctctgt	tccctcccctctatccccaac	cacctccctcccctctatccc
GRB7	17	NM_005310.5	cccaggtctcgtcgctcaag	gccacagctcgccacgt	gcaggtgccacagctcgc
GRB7	17	NM_005310.5	acagttcgtacttggcgaagtttttc	cacgagtccgtggtggaagtg	ggaccacgagtccgtggtg
GRB7	17	NM_005310.5	cctccagggccacactcaga	catggacttctctggccatgct	ctggtggccatggacttctctg
GRB7	17	NM_005310.5	gcaagcacggcaggatgc	acccgcttcactgacctgc	gccagacccgcttcactgac
TFRC	3	NM_003234.4	catcccaatataagcgacgtgctg	aggaaccgagtctccagtgagg	agagactggcaggaaccgagt
TFRC	3	NM_003234.4	tgcagccttactatacgccacataac	tgatcatagttgataagaacggtagacttgttt	tcggtgatcatagttgataagaacggtag
TFRC	3	NM_003234.4	tgtctggacaggtatattaggcaatcct	tggattcccttccttcaatcacactc	cccttacacacctggattcccttc
TFRC	3	NM_003234.4	gagaacatctgggcaagtttcaatagg	agagagatgcatggggccct	gttggggcccagagagatgc
TFRC	3	NM_003234.4	gtctgttttctcagcattcccgaaat	gtggagacttcttccgtgctacttc	ctgtattctgctcgtggagacttctt
MKI67	10	NM_002417.5	acgatcaataatagttattacatctccatgttttag	caaatccaacacaagtaaatgggtctgt	ccacaaatccaacacaagtaaatgggt
MKI67	10	NM_002417.5	gagtctgaacagactccacgtctc	gagcctgcttcacctgaacaaga	ggagcggccacgctgt
MKI67	10	NM_002417.5	ggttggggcttctccccttt	acctaagacctgaactatttgatgaaaacttg	ggcacctaagacctgaactatttgatgaaa
MKI67	10	NM_002417.5	ttctgccctccgctctcct	acaaaaggtgcttgaggtctgcta	tgagaacaaaaggtgcttgaggtct
MMP11	22	NM_005940.5	tgggtcgggcacgcca	tgccacgcaggaagccc	cccctgccacgcaggaa
MMP11	22	NM_005940.5	cgtgcacctcagtaaaggtgagt	agacgatggcagaggccct	ggagcaggtgcggcagac
MMP11	22	NM_005940.5	tcatagtcgaagtggacatcccctt	tgatgggcctgggggcat	ccgtttgatgggcctgggg
MMP11	22	NM_005940.5	agtggcgagaggccaatgc	gctttgtgtggcgcctccg	ctttttcttcaaagcgggctttgtg
MYBL2	20	NM_002466.4	cagcaagtacactgggggctt	ggaaggtggacacaggaggctt	catcaaaaggaaggtggacacagga
MYBL2	20	NM_002466.4	cccccgacttcagtgctgg	ccatctcagacctgagccgga	ggccacaccatctcagacctga
MYBL2	20	NM_002466.4	tccagggcgttcttgaacgg	ccccagatcagaagtactccatgg	gtttgtaaccccagatcagaagtactcc
MYBL2	20	NM_002466.4	ggcagtgtggacatcatcagctt	agaaagtccggaagtctctggct	ccccatcaagaaagtccggaagt
MYBL2	20	NM_002466.4	tgtggctgggcttcaggc	accagggaccagcttttcatgc	gggaccagggaccagctttt
BIRC5	17	NM_001168.3	tgcaggcgcagccctc	cctggcagccctttctcaagg	gacgttgccccctgcct
BIRC5	17	NM_001168.3	gccttccagctccttgaagca	gcttcatccactgccccact	aggctggcttcatccactgc
BIRC5	17	NM_001168.3	gctctttctctgtccagtttcaaaaattcac	cggttgcgctttcctttctgtc	cgtccggttgcgctttcctt
ESR1	6	NM_000125.4	cattcccacttcgtagcatttacgg	accaaccagtgcaccattgataaaaac	ccaccaaccagtgcaccattgataa
ESR1	6	NM_000125.4	gctcagcatccaacaaggcact	catgatcaaacgctctaagaagaacagc	cgctcatgatcaaacgctctaagaagaa
ESR1	6	NM_000125.4	aggcacacaaactcctctccct	cgacatgctgctggctacatca	catggtggagatcttcgacatgct
ESR1	6	NM_000125.4	tgctgcagggtcaggcc	cgagtcctggacaagatcacagaca	aaggaccatatccaccgagtcct
ESR1	6	NM_000125.4	agtggccaagtggctttggt	cgcctacatgcgcccacta	ccaccgcctacatgcgcc
CD68	17	NM_001251.3	tggcatttccatgactagtggtgg	ccaacaagcaatagcactgccac	cgtcacagttcatccaacaagcaata
CD68	17	NM_001251.3	gggaatgagagaagcaggtggg	cccaacaaaaccaaggtccagg	ctgaaccccaacaaaaccaaggtc
CD68	17	NM_001251.3	gagagcaggtcgaggtggac	cagagcttcagttgcagcaactc	cctggggcagagcttcagttg
CD68	17	NM_001251.3	cggatgggcgtctccggat	tctcatcatcggcctgatccttct	gctgcctctcatcatcggcc
CTSV	9	NM_001333.4	tccactggtaccactttgtatccaaattt	tgccttttgcttgggaatagcct	cgtcctggctgccttttgc
CTSV	9	NM_001333.4	agccatgtttcccttggctgtatt	gtgtgggaaaagaatatgaaaatgattgaactg	gcagtgtgggaaaagaatatgaaaatgattg
CTSV	9	NM_001333.4	ctttctttctccaatccacagatttggg	cagaaattcaggaaggggaaagtgttc	gggttgctttcgaaaccagaaattca
CTSV	9	NM_001333.4	gccccacagttgcgactgc	tggcttcacagtggtcgcac	tgacactggcttcacagtggtc
CTSV	9	NM_001333.4	tgctgttattcgaatttgctccttcaaa	caaaaacctggatcatggtgttctgg	accagactgcagcagcaaaaac
BCL2	18	NM_000633.3	agtcgcggcggtagcg	cggtgccacctgtggtcca	gctcagcccggtgcca
BCL2	18	NM_000633.3	ccagggtgatgcaagctccc	ctctgtttgatttctcctggctgtct	gcctctgtttgatttctcctggct
CCNB1	5	NM_031966.4	ggctcaggttctggctctgg	gaaaaggtacctatgctggtgcca	ccaaaacctcttgaaaaggtacctatgct
CCNB1	5	NM_031966.4	tggtctcctgcaacaacctgaatt	ctggaaacatgagagccatcctaattg	gggtcgggaagtcactggaaac
CCNB1	5	NM_031966.4	ttccatctgtctgatttggtgcttagtat	agaaattggtgactttgcttttgtgact	aagaaatgtaccctccagaaattggtga
CCNB1	5	NM_031966.4	tttgtaagtccttgatttaccatgactacattc	caacattacctgtcatatactgaagaatctcttct	ctctacaacattacctgtcatatactgaagaatct
CCNB1	5	NM_031966.4	gccttggctaaatcttgaactagtgca	gccacatcgaagcatgctaagatca	agaacaagtatgccacatcgaagca
GUSB	7	NM_000181.4	cctgggtccatcgctccg	gcggcattttgtcggctgg	cgtctgcggcattttgtcgg
GUSB	7	NM_000181.4	cgatgtaggtggtgggtgtcgt	catattttgactttttcaactacgctggact	agaacacatattttgactttttcaactacgct
GUSB	7	NM_000181.4	tttcccattgatgaggaactggct	ctgacttctacacactccctgtgg	tgtgtctgacttctacacactccct
GUSB	7	NM_000181.4	gtgggacgcaggctcgtt	gaagaagtggtgcgtagggacaa	tgatggaagaagtggtgcgtagg
SCUBE2	11	NM_020974.4	ccgtcatgagccaacatgaagc	aggctgtgtccatgactgtttgaatat	tggaaatgagctcaatggaggctg
SCUBE2	11	NM_020974.4	ccatctgtgtgcatcttgtactgtg	agcactcctgtgacgatacagc	gggaacggtgggtgcca
SCUBE2	11	NM_020974.4	gccatacagggtgtaccctcg	ccacagctgcatcaaccacc	gctctttggataggacctgtgacca
SCUBE2	11	NM_020974.4	ctcgggaaacagctcagcattttt	caagtgtaacctttaagctaaatgaaggca	caggacaagtgtaacctttaagctaaatgaa
SCUBE2	11	NM_020974.4	ggcaaggcctcctccacag	cttgccagctctgtgccct	ttgcaccttgccagctctgt
RPLP0	12	NM_001002.4	tttagtggtgatacctaaagcctggaaaa	cccatgtgaagtcactgtgcca	ccattgccccatgtgaagtcact
RPLP0	12	NM_001002.4	tgtagatgctgccattgtcgaaca	ctgctgaacatgctcaacatctcc	cgctgctgaacatgctcaacat
ACTB	7	NM_001101.5	cgatggaggggaagacggc	gctccggcatgtgcaagg	cgacaacggctccggcat
ACTB	7	NM_001101.5	cattgtagaaggtgtggtgccagat	ccatcgagcacggcatcgt	ccccatcgagcacggca
ACTB	7	NM_001101.5	ctgtcggcaatgccagggta	cgcaaagacctgtacgccaac	catccgcaaagacctgtacgc
AURKA	20	NM_003600.4	tctgaaccggcttgtgactgg	caaattcttcccagcgcattccttt	ccttcaaattcttcccagcgcattc
AURKA	20	NM_003600.4	aactttgaaagtttctgaagttctctataaactgtt	gatgctaccagagtctacctaattctgg	tccatgatgctaccagagtctacctaatt
AURKA	20	NM_003600.4	acccaaaatctgcaattttaagctctcc	cattcgaagagagttattcatagagacattaagc	tgtcattcgaagagagttattcatagagacatt
GAPDH	12	NM_002046.7	tgtcatcatatttggcaggtttttctagac	ccccactgccaacgtgtcag	ccttccgtgtccccactgc

## Sheet: ERCC_primers
					QASeq quantitation
ERCC ID	ERCC group	fP	rPin	rPout	expected	observed
ERCC-00062	A	ccattgtaaattagggtttatgaatgtatctcttgt	ccagcaataaagcctccttcaaacca	ttttttctaagcatccagcaataaagcct	10582	6132
ERCC-00028	A	ggatagggactatgtcttcgtcaatgc	tggttctagaccccattccacaca	tccttggttctagaccccattcca	661.377	193
ERCC-00147	A	gatggaaaaattagagagagatggaggaaac	ctccacagtgtgggcagattgta	actttatctctccacagtgtgggc	165.344	40
ERCC-00123	A	gtactctcatttgaaaccctattaacaatagcc	ccagagatatccccaatatcagatgcattaaaaa	aatccagagatatccccaatatcagatgc	41.3361	27
ERCC-00025	B	caggttattcccatgtcggtccc	gcgcgtttttgctagagcaagg	gctcataagctgtgcgcgttttt	10582	7222
ERCC-00150	B	ccgatgcctagtatgttcactatacgatttc	ctgataagtacaagcaggttcggatct	cgtactgataagtacaagcaggttcgg	661.377	286
ERCC-00158	B	gtgtgaagactcctgagtatgtgtatgt	caatcaacatacttgattgattaacccactca	ccttcagcaatcaacatacttgattgattaacc	82.6721	124
ERCC-00075	B	gtgattgttgaaacatgtcctgggc	ggcagactcctccagttatggagtt	caggcagactcctccagttatgg	2.5835	3
ERCC-00044	C	gggatacgccaccaacacga	cccgatcctatgtgtcgactcaca	gtgcccgatcctatgtgtcgac	21164.1	14253
ERCC-00054	C	atttttaaatataggggagcaatgagcgg	gtttgtgattggcaaatctctcctcc	tcaactgatttggtttgtgattggcaaa	2645.51	364
ERCC-00164	C	agcccctacacatccttcagtcat	gagatattgaagattcatacaagaaagatgaattta	attggagatattgaagattcatacaagaaagatgaa	82.6721	9
ERCC-00057	C	tcattagagtgatgttctcggatcgac	cgataacgtgcatcccctttagataacg	cgacgataacgtgcatcccctttag	2.5835	1
ERCC-00022	D	cctactgtgttcagacgtcgttctacta	ttttgctagatatgtcgccggct	agaagggggactatgttttgctagatatg	42328.1	11901
ERCC-00078	D	gcgcgtctaagaacggacca	gttgaccttctaacggactttgcct	ccacaaggttgaccttctaacgga	5291.02	2512
ERCC-00069	D	ggagagggattaccacatgttgaagc	ttctggggattattgcggttggt	cagtgttctggggattattgcggt	330.688	184
ERCC-00048	D	gctatggcctctccggaagg	acctcagcgacctgtccgt	agccacctcagcgacctgt	2.5835	6
